# Supplementary material for: 1-(4-Methyl­phenyl­sulfon­yl)-2-{[3-methyl-4-(2,2,2-tri­fluoro­eth­oxy)pyridin-2-yl]methyl­sulfan­yl}-1H-1,3-benzimidazole
Source: Acta Crystallogr Sect E Struct Rep Online. 2013 Nov 30;69(Pt 12):o1846. doi: 10.1107/S1600536813031899 (PMC3885087; doi:10.1107/S1600536813031899)
Supplement: Supplementary file 1 [file e-69-o1846-sup1.cif]

##############################################################################
#                                                                            #
# This CIF contains the data in a paper accepted for publication in          #
# Acta Crystallographica Section E. It conforms to the requirements of       #
# Notes for Authors for Acta Crystallographica Section E, and has been       #
# peer reviewed under the auspices of the IUCr Commission on Journals.       #
#                                                                            #
# Full details of the Crystallographic Information File format               #
# are given in the paper "The Crystallographic Information File (CIF):       #
# a New Standard Archive File for Crystallography" by S. R. Hall, F. H.      #
# Allen and I. D. Brown [Acta Cryst. (1991), A47, 655-685].                  #
#                                                                            #
# The current version of the core CIF dictionary is obtainable from          #
# ftp://ftp.iucr.org/pub/cif_core.dic.                                       #
#                                                                            #
# Software is freely available for graphical display of the structure(s)     #
# in this CIF. For information consult the CIF software page                 #
# http://www.iucr.org/resources/cif/software.                                #
#                                                                            #
# This file may be used for bona fide research purposes within the           #
# scientific community so long as proper attribution is given to the journal # 
# article from which it was obtained.                                        #
#                                                                            #
##############################################################################
data_global
_audit_creation_method     'PLATON <TABLE ACC> option'
_journal_date_recd_electronic     2013-11-05
_journal_date_accepted     2013-11-22
_journal_name_full     'Acta Crystallographica, Section E'
_journal_year     2013
_journal_volume     69
_journal_issue     12
_journal_page_first     o1846
_journal_page_last     o1846
_journal_paper_category     QO
_journal_paper_doi     10.1107/S1600536813031899
_journal_coeditor_code     XU5751
_publ_contact_author_name     'Dr Lokanath N. K.'
_publ_contact_author_address
;
Department of Studies in Physics
Manasagangotri
University of Mysore
Mysore 570 006
India
;
_publ_contact_author_email     lokanath@physics.uni-mysore.ac.in
_publ_contact_author_fax     '+91-821-2419333'
_publ_contact_author_phone     '+91-821-2419610'
_publ_section_title
;\
1-(4-Methylphenylsulfonyl)-2-{[3-methyl-4-(2,2,2-trifluoroethoxy)pyridin-2-yl]\
methylsulfanyl}-1<i>H</i>-1,3-benzimidazole
;
loop_
    _publ_author_name
    _publ_author_address
    'C. M. Shivaprasad'
;
Department of Studies in Chemistry
Manasagangotri,
University of Mysore,
Mysore 570 006, India
;
    'S. Madan Kumar'
;
Department of Studies in Physics
Manasagangotri,
University of Mysore,
Mysore 570 006, India
;
    'T. R. Swaroop'
;
Department of Studies in Chemistry
Manasagangotri,
University of Mysore,
Mysore 570 006, India
;
    'K. S. Rangappa'
;
Department of Studies in Chemistry
Manasagangotri,
University of Mysore,
Mysore 570 006, India
;
    'N. K. Lokanath'
;
Department of Studies in Physics
Manasagangotri,
University of Mysore,
Mysore 570 006, India
;
data_I
_database_code_depnum_ccdc_archive     'CCDC 973284'
_chemical_name_systematic
;\
1-(4-Methylphenylsulfonyl)-2-{[3-methyl-4-(2,2,2-trifluoroethoxy)pyridin-\
2-yl]methylsulfanyl}-1<i>H</i>-1,3-benzimidazole
;
_chemical_formula_moiety     'C23 H20 F3 N3 O3 S2'
_chemical_formula_sum     'C23 H20 F3 N3 O3 S2'
_chemical_formula_iupac     'C23 H20 F3 N3 O3 S2'
_chemical_formula_weight     507.56
_symmetry_cell_setting     triclinic
_symmetry_space_group_name_H-M     'P -1'
_symmetry_space_group_name_Hall     '-P 1'
loop_
    _symmetry_equiv_pos_site_id
    _symmetry_equiv_pos_as_xyz
    1 x,y,z
    2 -x,-y,-z
_cell_length_a     9.1129(6)
_cell_length_b     9.5116(6)
_cell_length_c     13.7914(8)
_cell_angle_alpha     90.978(3)
_cell_angle_beta     101.749(2)
_cell_angle_gamma     93.449(3)
_cell_volume     1167.72(13)
_cell_formula_units_Z     2
_cell_measurement_reflns_used     3779
_cell_measurement_theta_min     3.3
_cell_measurement_theta_max     64.3
_cell_measurement_temperature     296
_cell_special_details
;
;
_exptl_crystal_description     'block'
_exptl_crystal_colour     'colorless'
_exptl_crystal_size_max     0.21
_exptl_crystal_size_mid     0.20
_exptl_crystal_size_min     0.20
_exptl_crystal_size_rad     ?
_exptl_crystal_density_diffrn     1.444
_exptl_crystal_density_meas     ?
_exptl_crystal_density_method     'Not Measured'
_exptl_crystal_F_000     524
_exptl_absorpt_coefficient_mu     2.560
_exptl_absorpt_correction_type     multi-scan
_exptl_absorpt_process_details     '(SADABS; Bruker, 2013)'
_exptl_absorpt_correction_T_min     0.615
_exptl_absorpt_correction_T_max     0.628
_exptl_special_details
;
;
_diffrn_ambient_temperature     296
_diffrn_radiation_type     'CuK\a'
_diffrn_radiation_wavelength     1.54178
_diffrn_radiation_source     'Bruker MicroStar microfocus rotating anode'
_diffrn_radiation_monochromator     'Helios multilayer optics'
_diffrn_measurement_device_type     'Bruker X8 Proteum'
_diffrn_measurement_method     '\\\f and \\\w scans'
_diffrn_detector_area_resol_mean     10.7
_diffrn_reflns_number     13085
_diffrn_reflns_av_R_equivalents     0.0493
_diffrn_reflns_av_sigmaI/netI     0.0467
_diffrn_reflns_theta_min     3.27
_diffrn_reflns_theta_max     64.29
_diffrn_reflns_theta_full     64.29
_diffrn_measured_fraction_theta_max     0.970
_diffrn_measured_fraction_theta_full     0.970
_diffrn_reflns_limit_h_min     -10
_diffrn_reflns_limit_h_max     10
_diffrn_reflns_limit_k_min     -10
_diffrn_reflns_limit_k_max     9
_diffrn_reflns_limit_l_min     -15
_diffrn_reflns_limit_l_max     16
_diffrn_reflns_reduction_process
;
;
_refine_special_details
;
Refinement on <i>F</i>^2^ for ALL reflections except those flagged by the user
for potential systematic errors. Weighted <i>R</i>-factors <i>wR</i> and all
goodnesses of fit <i>S</i> are based on <i>F</i>^2^, conventional
<i>R</i>-factors <i>R</i> are based on <i>F</i>, with <i>F</i> set to zero for
negative <i>F</i>^2^. The observed criterion of <i>F</i>^2^ > \s(<i>F</i>^2^)
is used only for calculating -<i>R</i>-factor-obs <i>etc</i>. and is not
relevant to the choice of reflections for refinement. <i>R</i>-factors based
on <i>F</i>^2^ are statistically about twice as large as those based on
<i>F</i>, and <i>R</i>-factors based on ALL data will be even larger.
;
_reflns_number_total     3779
_reflns_number_gt     3301
_reflns_threshold_expression     I>2\s(I)
_refine_ls_structure_factor_coef     Fsqd
_refine_ls_matrix_type     full
_refine_ls_R_factor_all     0.0548
_refine_ls_R_factor_gt     0.0497
_refine_ls_wR_factor_gt     0.1383
_refine_ls_wR_factor_ref     0.1435
_refine_ls_goodness_of_fit_ref     1.082
_refine_ls_restrained_S_all     1.082
_refine_ls_number_reflns     3779
_refine_ls_number_parameters     310
_refine_ls_number_restraints     0
_refine_ls_number_constraints     ?
_refine_ls_hydrogen_treatment     constr
_refine_ls_weighting_scheme     calc
_refine_ls_weighting_details
         'calc w=1/[\s^2^(Fo^2^)+(0.0866P)^2^+0.3269P] where P=(Fo^2^+2Fc^2^)/3'
_atom_sites_solution_hydrogens     geom
_atom_sites_solution_primary     direct
_atom_sites_solution_secondary     difmap
_refine_ls_shift/su_max     0.001
_refine_ls_shift/su_mean     0.000
_refine_diff_density_max     0.324
_refine_diff_density_min     -0.437
_refine_ls_extinction_method     'SHELXL97 (Sheldrick, 2008)'
_refine_ls_extinction_coef     0.034(2)
_refine_ls_extinction_expression
                                  'FC^*^=KFC[1+0.001XFC^2^\L^3^/SIN(2\Q)]^-1/4^'
loop_
    _atom_type_symbol
    _atom_type_description
    _atom_type_scat_dispersion_real
    _atom_type_scat_dispersion_imag
    _atom_type_scat_source
    S S 0.3331 0.5567 'International Tables Vol C Tables 4.2.6.8 and 6.1.1.4'
    O O 0.0492 0.0322 'International Tables Vol C Tables 4.2.6.8 and 6.1.1.4'
    N N 0.0311 0.0180 'International Tables Vol C Tables 4.2.6.8 and 6.1.1.4'
    F F 0.0727 0.0534 'International Tables Vol C Tables 4.2.6.8 and 6.1.1.4'
    H H 0.0000 0.0000 'International Tables Vol C Tables 4.2.6.8 and 6.1.1.4'
    C C 0.0181 0.0091 'International Tables Vol C Tables 4.2.6.8 and 6.1.1.4'
_computing_data_collection     'APEX2 (Bruker, 2013)'
_computing_cell_refinement     'SAINT (Bruker, 2013)'
_computing_data_reduction     'SAINT (Bruker, 2013)'
_computing_structure_solution     'SHELXS97 (Sheldrick, 2008)'
_computing_structure_refinement     'SHELXL97 (Sheldrick, 2008)'
_computing_molecular_graphics     'Mercury (Macrae <i>et al.</i>, 2008)'
_computing_publication_material     'Mercury (Macrae <i>et al.</i>, 2008)'
loop_
    _atom_site_type_symbol
    _atom_site_label
    _atom_site_fract_x
    _atom_site_fract_y
    _atom_site_fract_z
    _atom_site_U_iso_or_equiv
    _atom_site_thermal_displace_type
    _atom_site_calc_flag
    _atom_site_refinement_flags
    _atom_site_occupancy
    S S1 0.12891(6) 0.82368(6) 0.42720(4) 0.0417(2) Uani . . 1.000
    S S2 0.02074(7) 0.62948(6) 0.21001(4) 0.0407(2) Uani . . 1.000
    F F1 0.4537(4) 1.3138(6) 1.0004(3) 0.187(2) Uani . . 1.000
    F F2 0.6843(3) 1.3482(4) 1.00123(18) 0.1404(13) Uani . . 1.000
    F F3 0.5875(6) 1.1445(5) 1.0016(2) 0.197(2) Uani . . 1.000
    O O1 0.4077(2) 1.1690(2) 0.82128(13) 0.0587(7) Uani . . 1.000
    O O2 -0.0894(2) 0.6391(2) 0.12112(12) 0.0574(6) Uani . . 1.000
    O O3 0.1428(2) 0.7333(2) 0.23364(15) 0.0602(7) Uani . . 1.000
    N N1 0.3136(2) 1.0313(2) 0.52852(15) 0.0472(7) Uani . . 1.000
    N N2 -0.0682(2) 0.6339(2) 0.30437(14) 0.0397(6) Uani . . 1.000
    N N3 -0.1048(2) 0.6528(2) 0.46116(14) 0.0396(6) Uani . . 1.000
    C C1 -0.1932(2) 0.5419(2) 0.30940(17) 0.0377(7) Uani . . 1.000
    C C2 -0.2849(3) 0.4533(3) 0.23902(19) 0.0510(8) Uani . . 1.000
    C C3 -0.4006(3) 0.3771(3) 0.2697(2) 0.0596(9) Uani . . 1.000
    C C4 -0.4223(3) 0.3906(3) 0.3663(2) 0.0565(9) Uani . . 1.000
    C C5 -0.3293(3) 0.4789(3) 0.4361(2) 0.0500(9) Uani . . 1.000
    C C6 -0.2124(2) 0.5556(3) 0.40671(17) 0.0381(7) Uani . . 1.000
    C C7 -0.0205(2) 0.6966(2) 0.40053(16) 0.0360(7) Uani . . 1.000
    C C8 0.1196(3) 0.8619(3) 0.55503(17) 0.0412(7) Uani . . 1.000
    C C9 0.2372(2) 0.9781(2) 0.59468(17) 0.0388(7) Uani . . 1.000
    C C10 0.2641(2) 1.0241(3) 0.69378(17) 0.0403(7) Uani . . 1.000
    C C11 0.3797(3) 1.1290(3) 0.72328(18) 0.0417(7) Uani . . 1.000
    C C12 0.4595(3) 1.1839(3) 0.65641(19) 0.0464(8) Uani . . 1.000
    C C13 0.4215(3) 1.1312(3) 0.5606(2) 0.0498(8) Uani . . 1.000
    C C14 0.1751(3) 0.9647(4) 0.7657(2) 0.0601(10) Uani . . 1.000
    C C15 0.5340(3) 1.2630(3) 0.8564(2) 0.0569(9) Uani . . 1.000
    C C16 0.5639(5) 1.2654(5) 0.9644(3) 0.0892(14) Uani . . 1.000
    C C17 0.0890(2) 0.4606(3) 0.21438(16) 0.0382(7) Uani . . 1.000
    C C18 0.1245(3) 0.3915(3) 0.30229(18) 0.0453(8) Uani . . 1.000
    C C19 0.1859(3) 0.2627(3) 0.3023(2) 0.0546(9) Uani . . 1.000
    C C20 0.2126(3) 0.2022(3) 0.2166(3) 0.0589(10) Uani . . 1.000
    C C21 0.1750(4) 0.2735(3) 0.1284(2) 0.0635(11) Uani . . 1.000
    C C22 0.1128(3) 0.4017(3) 0.12668(19) 0.0535(9) Uani . . 1.000
    C C23 0.2827(5) 0.0626(4) 0.2177(4) 0.0963(18) Uani . . 1.000
    H H2 -0.26980 0.44530 0.17450 0.0610 Uiso calc R 1.000
    H H3 -0.46500 0.31570 0.22500 0.0710 Uiso calc R 1.000
    H H4 -0.50170 0.33860 0.38440 0.0680 Uiso calc R 1.000
    H H5 -0.34450 0.48670 0.50060 0.0600 Uiso calc R 1.000
    H H8A 0.02080 0.89130 0.55870 0.0490 Uiso calc R 1.000
    H H8B 0.13810 0.77850 0.59400 0.0490 Uiso calc R 1.000
    H H12 0.53620 1.25400 0.67540 0.0560 Uiso calc R 1.000
    H H13 0.47500 1.16800 0.51510 0.0600 Uiso calc R 1.000
    H H14A 0.20290 1.01720 0.82750 0.0900 Uiso calc R 1.000
    H H14B 0.19570 0.86770 0.77640 0.0900 Uiso calc R 1.000
    H H14C 0.06990 0.97120 0.73930 0.0900 Uiso calc R 1.000
    H H15A 0.51420 1.35660 0.83230 0.0680 Uiso calc R 1.000
    H H15B 0.62040 1.23200 0.83280 0.0680 Uiso calc R 1.000
    H H18 0.10740 0.43130 0.36070 0.0540 Uiso calc R 1.000
    H H19 0.20980 0.21550 0.36130 0.0650 Uiso calc R 1.000
    H H21 0.19240 0.23390 0.07000 0.0760 Uiso calc R 1.000
    H H22 0.08690 0.44830 0.06750 0.0640 Uiso calc R 1.000
    H H23A 0.29340 0.02450 0.28260 0.1440 Uiso calc R 1.000
    H H23B 0.37970 0.07580 0.20090 0.1440 Uiso calc R 1.000
    H H23C 0.21960 -0.00150 0.17020 0.1440 Uiso calc R 1.000
loop_
    _atom_site_aniso_label
    _atom_site_aniso_U_11
    _atom_site_aniso_U_22
    _atom_site_aniso_U_33
    _atom_site_aniso_U_12
    _atom_site_aniso_U_13
    _atom_site_aniso_U_23
    S1 0.0434(4) 0.0409(4) 0.0391(4) -0.0068(2) 0.0078(2) -0.0072(2)
    S2 0.0505(4) 0.0388(4) 0.0338(3) -0.0013(3) 0.0122(2) -0.0017(2)
    F1 0.139(3) 0.308(6) 0.117(2) -0.066(3) 0.069(2) -0.115(3)
    F2 0.122(2) 0.206(3) 0.0717(15) -0.084(2) 0.0018(13) -0.0583(17)
    F3 0.259(5) 0.185(4) 0.094(2) -0.070(3) -0.066(3) 0.061(2)
    O1 0.0533(10) 0.0744(14) 0.0421(10) -0.0183(9) 0.0034(8) -0.0186(9)
    O2 0.0747(12) 0.0635(12) 0.0331(9) 0.0219(10) 0.0038(8) 0.0065(8)
    O3 0.0721(12) 0.0507(11) 0.0633(12) -0.0208(9) 0.0352(10) -0.0118(9)
    N1 0.0501(11) 0.0462(12) 0.0438(11) -0.0070(9) 0.0098(9) -0.0036(9)
    N2 0.0426(10) 0.0418(11) 0.0339(10) -0.0063(8) 0.0092(8) -0.0078(8)
    N3 0.0418(10) 0.0427(11) 0.0338(10) -0.0023(8) 0.0087(8) -0.0032(8)
    C1 0.0346(11) 0.0383(13) 0.0386(12) -0.0019(9) 0.0054(9) -0.0037(9)
    C2 0.0505(14) 0.0557(16) 0.0422(13) -0.0100(12) 0.0037(11) -0.0098(11)
    C3 0.0480(14) 0.0624(18) 0.0596(17) -0.0157(13) -0.0031(12) -0.0074(13)
    C4 0.0434(14) 0.0596(18) 0.0630(17) -0.0142(12) 0.0072(12) 0.0062(13)
    C5 0.0453(13) 0.0576(17) 0.0474(14) -0.0037(12) 0.0122(11) 0.0035(12)
    C6 0.0349(11) 0.0380(13) 0.0402(12) 0.0012(9) 0.0051(9) -0.0012(9)
    C7 0.0382(11) 0.0345(12) 0.0337(11) 0.0033(9) 0.0041(9) -0.0052(9)
    C8 0.0421(12) 0.0397(13) 0.0391(12) -0.0046(10) 0.0050(10) -0.0058(10)
    C9 0.0373(11) 0.0373(13) 0.0393(12) 0.0038(10) 0.0018(9) -0.0032(9)
    C10 0.0354(11) 0.0415(13) 0.0414(13) 0.0004(10) 0.0025(9) -0.0026(10)
    C11 0.0372(12) 0.0434(14) 0.0399(12) 0.0016(10) -0.0017(9) -0.0068(10)
    C12 0.0426(13) 0.0429(14) 0.0496(14) -0.0042(10) 0.0022(11) -0.0040(11)
    C13 0.0526(14) 0.0480(15) 0.0482(14) -0.0080(12) 0.0125(11) -0.0008(11)
    C14 0.0582(16) 0.074(2) 0.0444(15) -0.0148(14) 0.0081(12) -0.0046(13)
    C15 0.0489(14) 0.0590(18) 0.0558(16) -0.0104(13) -0.0002(12) -0.0147(13)
    C16 0.084(2) 0.116(3) 0.057(2) -0.039(2) 0.0053(18) -0.025(2)
    C17 0.0359(11) 0.0426(13) 0.0349(11) 0.0001(9) 0.0051(9) -0.0004(9)
    C18 0.0425(12) 0.0534(16) 0.0389(13) -0.0009(11) 0.0068(10) 0.0041(11)
    C19 0.0399(13) 0.0563(17) 0.0666(18) 0.0007(12) 0.0081(12) 0.0198(14)
    C20 0.0427(14) 0.0437(16) 0.093(2) 0.0019(11) 0.0202(14) 0.0095(15)
    C21 0.0745(19) 0.0541(18) 0.0675(19) 0.0144(15) 0.0257(15) -0.0066(14)
    C22 0.0694(17) 0.0555(17) 0.0374(13) 0.0129(14) 0.0126(12) -0.0010(11)
    C23 0.093(3) 0.050(2) 0.160(4) 0.0240(19) 0.052(3) 0.022(2)
_geom_special_details
;
Bond distances, angles <i>etc</i>. have been calculated using the rounded
fractional coordinates. All su's are estimated from the variances of the
(full) variance-covariance matrix. The cell e.s.d.'s are taken into account in
the estimation of distances, angles and torsion angles
;
loop_
    _geom_bond_atom_site_label_1
    _geom_bond_atom_site_label_2
    _geom_bond_site_symmetry_1
    _geom_bond_site_symmetry_2
    _geom_bond_distance
    _geom_bond_publ_flag
    S1 C7 . . 1.742(2) no
    S1 C8 . . 1.814(2) no
    S2 O2 . . 1.4256(18) no
    S2 O3 . . 1.424(2) no
    S2 N2 . . 1.669(2) no
    S2 C17 . . 1.755(3) no
    F1 C16 . . 1.311(6) no
    F2 C16 . . 1.318(6) no
    F3 C16 . . 1.279(6) no
    O1 C11 . . 1.366(3) no
    O1 C15 . . 1.412(3) no
    N1 C9 . . 1.344(3) no
    N1 C13 . . 1.327(3) no
    N2 C1 . . 1.408(3) no
    N2 C7 . . 1.418(3) no
    N3 C6 . . 1.396(3) no
    N3 C7 . . 1.303(3) no
    C1 C2 . . 1.381(3) no
    C1 C6 . . 1.393(3) no
    C2 C3 . . 1.384(4) no
    C3 C4 . . 1.391(4) no
    C4 C5 . . 1.380(4) no
    C5 C6 . . 1.387(4) no
    C8 C9 . . 1.506(3) no
    C9 C10 . . 1.396(3) no
    C10 C11 . . 1.399(4) no
    C10 C14 . . 1.501(4) no
    C11 C12 . . 1.377(4) no
    C12 C13 . . 1.374(4) no
    C15 C16 . . 1.458(5) no
    C17 C18 . . 1.378(3) no
    C17 C22 . . 1.386(3) no
    C18 C19 . . 1.377(4) no
    C19 C20 . . 1.378(5) no
    C20 C21 . . 1.394(5) no
    C20 C23 . . 1.507(5) no
    C21 C22 . . 1.374(4) no
    C2 H2 . . 0.9300 no
    C3 H3 . . 0.9300 no
    C4 H4 . . 0.9300 no
    C5 H5 . . 0.9300 no
    C8 H8A . . 0.9700 no
    C8 H8B . . 0.9700 no
    C12 H12 . . 0.9300 no
    C13 H13 . . 0.9300 no
    C14 H14A . . 0.9600 no
    C14 H14B . . 0.9600 no
    C14 H14C . . 0.9600 no
    C15 H15A . . 0.9700 no
    C15 H15B . . 0.9700 no
    C18 H18 . . 0.9300 no
    C19 H19 . . 0.9300 no
    C21 H21 . . 0.9300 no
    C22 H22 . . 0.9300 no
    C23 H23A . . 0.9600 no
    C23 H23B . . 0.9600 no
    C23 H23C . . 0.9600 no
loop_
    _geom_angle_atom_site_label_1
    _geom_angle_atom_site_label_2
    _geom_angle_atom_site_label_3
    _geom_angle_site_symmetry_1
    _geom_angle_site_symmetry_2
    _geom_angle_site_symmetry_3
    _geom_angle
    _geom_angle_publ_flag
    C7 S1 C8 . . . 97.78(12) no
    O2 S2 O3 . . . 119.76(12) no
    O2 S2 N2 . . . 107.33(10) no
    O2 S2 C17 . . . 108.93(11) no
    O3 S2 N2 . . . 105.97(11) no
    O3 S2 C17 . . . 109.92(11) no
    N2 S2 C17 . . . 103.68(10) no
    C11 O1 C15 . . . 117.2(2) no
    C9 N1 C13 . . . 117.5(2) no
    S2 N2 C1 . . . 122.71(16) no
    S2 N2 C7 . . . 129.85(15) no
    C1 N2 C7 . . . 105.71(17) no
    C6 N3 C7 . . . 105.98(18) no
    N2 C1 C2 . . . 131.7(2) no
    N2 C1 C6 . . . 105.12(19) no
    C2 C1 C6 . . . 123.2(2) no
    C1 C2 C3 . . . 116.4(2) no
    C2 C3 C4 . . . 121.2(3) no
    C3 C4 C5 . . . 121.9(3) no
    C4 C5 C6 . . . 117.7(2) no
    N3 C6 C1 . . . 110.94(19) no
    N3 C6 C5 . . . 129.4(2) no
    C1 C6 C5 . . . 119.7(2) no
    S1 C7 N2 . . . 121.46(15) no
    S1 C7 N3 . . . 126.22(17) no
    N2 C7 N3 . . . 112.24(18) no
    S1 C8 C9 . . . 108.03(17) no
    N1 C9 C8 . . . 115.2(2) no
    N1 C9 C10 . . . 123.44(19) no
    C8 C9 C10 . . . 121.35(19) no
    C9 C10 C11 . . . 116.4(2) no
    C9 C10 C14 . . . 122.4(2) no
    C11 C10 C14 . . . 121.2(2) no
    O1 C11 C10 . . . 115.5(2) no
    O1 C11 C12 . . . 123.8(2) no
    C10 C11 C12 . . . 120.8(2) no
    C11 C12 C13 . . . 117.5(3) no
    N1 C13 C12 . . . 124.4(3) no
    O1 C15 C16 . . . 108.1(3) no
    F1 C16 F2 . . . 106.4(4) no
    F1 C16 F3 . . . 106.5(4) no
    F1 C16 C15 . . . 112.6(4) no
    F2 C16 F3 . . . 106.4(4) no
    F2 C16 C15 . . . 110.7(3) no
    F3 C16 C15 . . . 113.7(4) no
    S2 C17 C18 . . . 121.46(19) no
    S2 C17 C22 . . . 117.46(19) no
    C18 C17 C22 . . . 121.0(3) no
    C17 C18 C19 . . . 119.0(2) no
    C18 C19 C20 . . . 121.4(3) no
    C19 C20 C21 . . . 118.7(3) no
    C19 C20 C23 . . . 121.0(4) no
    C21 C20 C23 . . . 120.3(4) no
    C20 C21 C22 . . . 120.8(3) no
    C17 C22 C21 . . . 119.1(2) no
    C1 C2 H2 . . . 122.00 no
    C3 C2 H2 . . . 122.00 no
    C2 C3 H3 . . . 119.00 no
    C4 C3 H3 . . . 119.00 no
    C3 C4 H4 . . . 119.00 no
    C5 C4 H4 . . . 119.00 no
    C4 C5 H5 . . . 121.00 no
    C6 C5 H5 . . . 121.00 no
    S1 C8 H8A . . . 110.00 no
    S1 C8 H8B . . . 110.00 no
    C9 C8 H8A . . . 110.00 no
    C9 C8 H8B . . . 110.00 no
    H8A C8 H8B . . . 108.00 no
    C11 C12 H12 . . . 121.00 no
    C13 C12 H12 . . . 121.00 no
    N1 C13 H13 . . . 118.00 no
    C12 C13 H13 . . . 118.00 no
    C10 C14 H14A . . . 109.00 no
    C10 C14 H14B . . . 109.00 no
    C10 C14 H14C . . . 109.00 no
    H14A C14 H14B . . . 109.00 no
    H14A C14 H14C . . . 109.00 no
    H14B C14 H14C . . . 110.00 no
    O1 C15 H15A . . . 110.00 no
    O1 C15 H15B . . . 110.00 no
    C16 C15 H15A . . . 110.00 no
    C16 C15 H15B . . . 110.00 no
    H15A C15 H15B . . . 108.00 no
    C17 C18 H18 . . . 121.00 no
    C19 C18 H18 . . . 121.00 no
    C18 C19 H19 . . . 119.00 no
    C20 C19 H19 . . . 119.00 no
    C20 C21 H21 . . . 120.00 no
    C22 C21 H21 . . . 120.00 no
    C17 C22 H22 . . . 120.00 no
    C21 C22 H22 . . . 120.00 no
    C20 C23 H23A . . . 109.00 no
    C20 C23 H23B . . . 109.00 no
    C20 C23 H23C . . . 109.00 no
    H23A C23 H23B . . . 110.00 no
    H23A C23 H23C . . . 109.00 no
    H23B C23 H23C . . . 109.00 no
loop_
    _geom_torsion_atom_site_label_1
    _geom_torsion_atom_site_label_2
    _geom_torsion_atom_site_label_3
    _geom_torsion_atom_site_label_4
    _geom_torsion_site_symmetry_1
    _geom_torsion_site_symmetry_2
    _geom_torsion_site_symmetry_3
    _geom_torsion_site_symmetry_4
    _geom_torsion
    _geom_torsion_publ_flag
    C8 S1 C7 N2 . . . . 176.89(17) no
    C8 S1 C7 N3 . . . . 0.4(2) no
    C7 S1 C8 C9 . . . . -177.25(16) no
    O2 S2 N2 C1 . . . . 53.2(2) no
    O2 S2 N2 C7 . . . . -143.98(19) no
    O3 S2 N2 C1 . . . . -177.76(17) no
    O3 S2 N2 C7 . . . . -14.9(2) no
    C17 S2 N2 C1 . . . . -62.02(19) no
    C17 S2 N2 C7 . . . . 100.8(2) no
    O2 S2 C17 C18 . . . . -143.1(2) no
    O2 S2 C17 C22 . . . . 40.0(2) no
    O3 S2 C17 C18 . . . . 83.9(2) no
    O3 S2 C17 C22 . . . . -93.1(2) no
    N2 S2 C17 C18 . . . . -29.0(2) no
    N2 S2 C17 C22 . . . . 154.01(19) no
    C15 O1 C11 C10 . . . . 173.1(2) no
    C15 O1 C11 C12 . . . . -5.6(4) no
    C11 O1 C15 C16 . . . . -166.7(3) no
    C13 N1 C9 C8 . . . . -178.1(2) no
    C13 N1 C9 C10 . . . . 1.1(3) no
    C9 N1 C13 C12 . . . . -0.3(4) no
    S2 N2 C1 C2 . . . . -13.5(3) no
    S2 N2 C1 C6 . . . . 166.61(16) no
    C7 N2 C1 C2 . . . . -179.9(2) no
    C7 N2 C1 C6 . . . . 0.2(2) no
    S2 N2 C7 S1 . . . . 17.2(3) no
    S2 N2 C7 N3 . . . . -165.81(16) no
    C1 N2 C7 S1 . . . . -177.72(14) no
    C1 N2 C7 N3 . . . . -0.8(2) no
    C7 N3 C6 C1 . . . . -0.8(3) no
    C7 N3 C6 C5 . . . . -179.5(3) no
    C6 N3 C7 S1 . . . . 177.75(17) no
    C6 N3 C7 N2 . . . . 1.0(2) no
    N2 C1 C2 C3 . . . . -179.5(2) no
    C6 C1 C2 C3 . . . . 0.4(4) no
    N2 C1 C6 N3 . . . . 0.4(2) no
    N2 C1 C6 C5 . . . . 179.2(2) no
    C2 C1 C6 N3 . . . . -179.6(2) no
    C2 C1 C6 C5 . . . . -0.7(4) no
    C1 C2 C3 C4 . . . . 0.3(4) no
    C2 C3 C4 C5 . . . . -0.7(4) no
    C3 C4 C5 C6 . . . . 0.4(4) no
    C4 C5 C6 N3 . . . . 178.9(3) no
    C4 C5 C6 C1 . . . . 0.3(4) no
    S1 C8 C9 N1 . . . . 3.6(2) no
    S1 C8 C9 C10 . . . . -175.61(17) no
    N1 C9 C10 C11 . . . . -1.4(3) no
    N1 C9 C10 C14 . . . . 178.8(2) no
    C8 C9 C10 C11 . . . . 177.7(2) no
    C8 C9 C10 C14 . . . . -2.0(4) no
    C9 C10 C11 O1 . . . . -177.8(2) no
    C9 C10 C11 C12 . . . . 1.0(4) no
    C14 C10 C11 O1 . . . . 2.0(4) no
    C14 C10 C11 C12 . . . . -179.3(3) no
    O1 C11 C12 C13 . . . . 178.4(3) no
    C10 C11 C12 C13 . . . . -0.3(4) no
    C11 C12 C13 N1 . . . . -0.1(4) no
    O1 C15 C16 F1 . . . . -63.2(5) no
    O1 C15 C16 F2 . . . . 177.9(3) no
    O1 C15 C16 F3 . . . . 58.1(5) no
    S2 C17 C18 C19 . . . . -176.2(2) no
    C22 C17 C18 C19 . . . . 0.7(4) no
    S2 C17 C22 C21 . . . . 176.0(2) no
    C18 C17 C22 C21 . . . . -1.1(4) no
    C17 C18 C19 C20 . . . . 0.1(4) no
    C18 C19 C20 C21 . . . . -0.5(4) no
    C18 C19 C20 C23 . . . . 178.8(3) no
    C19 C20 C21 C22 . . . . 0.1(5) no
    C23 C20 C21 C22 . . . . -179.2(3) no
    C20 C21 C22 C17 . . . . 0.7(5) no
loop_
    _geom_hbond_atom_site_label_D
    _geom_hbond_atom_site_label_H
    _geom_hbond_atom_site_label_A
    _geom_hbond_site_symmetry_A
    _geom_hbond_distance_DH
    _geom_hbond_distance_HA
    _geom_hbond_distance_DA
    _geom_hbond_angle_DHA
    _geom_hbond_publ_flag
    C2 H2 F2 1_444 0.93 2.49 3.363(4) 156 yes
    C15 H15B O3 2_676 0.97 2.52 3.420(3) 155 yes
    C18 H18 N3 2_566 0.93 2.60 3.336(3) 136 yes
    C18 H18 Cg1 . 0.93 2.83 3.463(3) 126 yes
_iucr_refine_instructions_details
;
TITL ksr_14_recollectnov02_0m in P-1
CELL 1.54178 9.1129 9.5116 13.7914 90.978 101.749 93.449
ZERR 2.00 0.0006 0.0006 0.0008 0.003 0.002 0.003
LATT 1
SFAC  C   H   O   S   F   N
UNIT   46   40   6   4   6   6
L.S. 10
BOND $H
TEMP 23.0
ACTA
OMIT 1 -2 1
SIZE 0.20 0.21 0.20
FMAP 2
PLAN 20
WGHT    0.086600    0.326900
EXTI    0.034050
FVAR       0.24543
MOLE   1
S1    4    0.128911    0.823680    0.427199    11.00000    0.04336    0.04086 =
         0.03911   -0.00725    0.00781   -0.00678
S2    4    0.020736    0.629479    0.210013    11.00000    0.05048    0.03879 =
         0.03382   -0.00174    0.01218   -0.00132
N3    6   -0.104813    0.652835    0.461157    11.00000    0.04184    0.04271 =
         0.03375   -0.00324    0.00870   -0.00234
O1    3    0.407697    1.168952    0.821278    11.00000    0.05332    0.07440 =
         0.04212   -0.01865    0.00342   -0.01829
O3    3    0.142814    0.733307    0.233645    11.00000    0.07210    0.05072 =
         0.06328   -0.01183    0.03521   -0.02082
O2    3   -0.089417    0.639146    0.121119    11.00000    0.07469    0.06352 =
         0.03305    0.00646    0.00377    0.02186
C6    1   -0.212448    0.555644    0.406712    11.00000    0.03492    0.03798 =
         0.04016   -0.00119    0.00513    0.00122
C7    1   -0.020494    0.696619    0.400526    11.00000    0.03816    0.03454 =
         0.03374   -0.00523    0.00411    0.00334
N2    6   -0.068158    0.633889    0.304371    11.00000    0.04258    0.04177 =
         0.03386   -0.00779    0.00922   -0.00633
N1    6    0.313602    1.031322    0.528521    11.00000    0.05008    0.04622 =
         0.04375   -0.00359    0.00980   -0.00699
C10   1    0.264118    1.024056    0.693781    11.00000    0.03538    0.04154 =
         0.04142   -0.00264    0.00245    0.00044
C1    1   -0.193211    0.541865    0.309402    11.00000    0.03461    0.03827 =
         0.03860   -0.00370    0.00536   -0.00193
C11   1    0.379717    1.129027    0.723284    11.00000    0.03718    0.04343 =
         0.03989   -0.00680   -0.00167    0.00156
C8    1    0.119635    0.861943    0.555035    11.00000    0.04206    0.03970 =
         0.03911   -0.00581    0.00501   -0.00461
AFIX  23
H8A   2    0.020760    0.891293    0.558733    11.00000   -1.20000
H8B   2    0.138149    0.778456    0.593951    11.00000   -1.20000
AFIX   0
C9    1    0.237189    0.978069    0.594682    11.00000    0.03726    0.03726 =
         0.03928   -0.00317    0.00180    0.00381
C17   1    0.088983    0.460587    0.214378    11.00000    0.03586    0.04260 =
         0.03493   -0.00035    0.00512    0.00015
C18   1    0.124544    0.391508    0.302286    11.00000    0.04253    0.05340 =
         0.03892    0.00407    0.00676   -0.00087
AFIX  43
H18   2    0.107375    0.431270    0.360714    11.00000   -1.20000
AFIX   0
C13   1    0.421493    1.131210    0.560589    11.00000    0.05263    0.04802 =
         0.04825   -0.00081    0.01255   -0.00795
AFIX  43
H13   2    0.474979    1.168037    0.515122    11.00000   -1.20000
AFIX   0
C15   1    0.533986    1.262961    0.856359    11.00000    0.04891    0.05897 =
         0.05579   -0.01466   -0.00019   -0.01044
AFIX  23
H15A  2    0.514214    1.356622    0.832343    11.00000   -1.20000
H15B  2    0.620398    1.232041    0.832806    11.00000   -1.20000
AFIX   0
C12   1    0.459525    1.183905    0.656411    11.00000    0.04262    0.04290 =
         0.04958   -0.00400    0.00221   -0.00424
AFIX  43
H12   2    0.536249    1.253969    0.675381    11.00000   -1.20000
AFIX   0
F2    5    0.684290    1.348215    1.001225    11.00000    0.12212    0.20649 =
         0.07171   -0.05829    0.00182   -0.08382
C5    1   -0.329325    0.478903    0.436100    11.00000    0.04528    0.05764 =
         0.04744    0.00348    0.01219   -0.00370
AFIX  43
H5    2   -0.344525    0.486704    0.500591    11.00000   -1.20000
AFIX   0
C19   1    0.185906    0.262665    0.302258    11.00000    0.03991    0.05632 =
         0.06658    0.01981    0.00812    0.00065
AFIX  43
H19   2    0.209843    0.215490    0.361348    11.00000   -1.20000
AFIX   0
C2    1   -0.284920    0.453305    0.239021    11.00000    0.05045    0.05573 =
         0.04216   -0.00978    0.00369   -0.00995
AFIX  43
H2    2   -0.269798    0.445319    0.174522    11.00000   -1.20000
AFIX   0
C22   1    0.112762    0.401725    0.126682    11.00000    0.06938    0.05552 =
         0.03741   -0.00104    0.01260    0.01292
AFIX  43
H22   2    0.086917    0.448347    0.067502    11.00000   -1.20000
AFIX   0
C21   1    0.175047    0.273540    0.128396    11.00000    0.07445    0.05410 =
         0.06752   -0.00657    0.02574    0.01444
AFIX  43
H21   2    0.192389    0.233870    0.069986    11.00000   -1.20000
AFIX   0
C14   1    0.175117    0.964694    0.765719    11.00000    0.05817    0.07365 =
         0.04443   -0.00459    0.00807   -0.01477
AFIX 137
H14A  2    0.202851    1.017222    0.827479    11.00000   -1.50000
H14B  2    0.195670    0.867734    0.776427    11.00000   -1.50000
H14C  2    0.069902    0.971157    0.739264    11.00000   -1.50000
AFIX   0
C20   1    0.212559    0.202228    0.216567    11.00000    0.04273    0.04365 =
         0.09285    0.00950    0.02023    0.00192
C3    1   -0.400597xu5751    0.377063    0.269722    11.00000    0.04796
 0.06237 =
         0.05962   -0.00736   -0.00306   -0.01571
AFIX  43
H3    2   -0.464974    0.315708    0.224957    11.00000   -1.20000
AFIX   0
F1    5    0.453687    1.313804    1.000430    11.00000    0.13945    0.30780 =
         0.11721   -0.11464    0.06896   -0.06634
F3    5    0.587540    1.144530    1.001624    11.00000    0.25909    0.18511 =
         0.09404    0.06133   -0.06588   -0.07014
C4    1   -0.422251    0.390590    0.366327    11.00000    0.04339    0.05955 =
         0.06302    0.00621    0.00724   -0.01423
AFIX  43
H4    2   -0.501656    0.338607    0.384407    11.00000   -1.20000
AFIX   0
C16   1    0.563908    1.265413    0.964398    11.00000    0.08397    0.11572 =
         0.05658   -0.02519    0.00534   -0.03915
C23   1    0.282678    0.062587    0.217675    11.00000    0.09262    0.04955 =
         0.16042    0.02207    0.05226    0.02396
AFIX 137
H23A  2    0.293419    0.024536    0.282585    11.00000   -1.50000
H23B  2    0.379691    0.075801    0.200920    11.00000   -1.50000
H23C  2    0.219586   -0.001523    0.170226    11.00000   -1.50000
MOLE   2
HKLF 4
REM  ksr_14_recollectnov02_0m in P-1
REM R1 =  0.0497 for   3301 Fo > 4sig(Fo)  and  0.0548 for all   3779 data
REM    310 parameters refined using      0 restraints
END
WGHT      0.0865      0.3266
REM Highest difference peak  0.324,  deepest hole -0.437,  1-sigma level  0.069
Q1    1   0.2492  0.9044  0.4905  11.00000  0.05    0.32
Q2    1   0.0458  0.7452  0.4160  11.00000  0.05    0.32
Q3    1  -0.0804  0.5422  0.1584  11.00000  0.05    0.30
Q4    1   0.1738  0.6845  0.2723  11.00000  0.05    0.30
Q5    1   0.0941  0.7186  0.2188  11.00000  0.05    0.26
Q6    1   0.3317  1.0833  0.7031  11.00000  0.05    0.26
Q7    1   0.0881  0.8744  0.7572  11.00000  0.05    0.26
Q8    1   0.6185  1.0910  1.0047  11.00000  0.05    0.25
Q9    1   0.6652  1.2449  1.0432  11.00000  0.05    0.24
Q10   1  -0.1071  0.6196  0.4542  11.00000  0.05    0.24
Q11   1  -0.0167  0.7166  0.1393  11.00000  0.05    0.24
Q12   1  -0.0062  0.6880  0.1234  11.00000  0.05    0.23
Q13   1   0.3339  1.0835  0.6204  11.00000  0.05    0.22
Q14   1   0.6341  1.1169  0.9449  11.00000  0.05    0.22
Q15   1   0.0151  0.5367  0.1353  11.00000  0.05    0.22
Q16   1   0.2184 -0.0113  0.2221  11.00000  0.05    0.22
Q17   1   0.0199  0.7744  0.4879  11.00000  0.05    0.22
Q18   1   0.0579  0.5162  0.2061  11.00000  0.05    0.21
Q19   1   0.4156  0.1133  0.2854  11.00000  0.05    0.21
Q20   1   0.2443  1.0228  0.6446  11.00000  0.05    0.21
;
