# Supplementary material for: 1-(4-Methyl­phenyl­sulfon­yl)-2-{[3-methyl-4-(2,2,2-tri­fluoro­eth­oxy)pyridin-2-yl]methyl­sulfan­yl}-1H-1,3-benzimidazole
Source: Acta Crystallogr Sect E Struct Rep Online. 2013 Nov 30;69(Pt 12):o1846. doi: 10.1107/S1600536813031899 (PMC3885087; doi:10.1107/S1600536813031899)
Supplement: Supplementary file 2 [file e-69-o1846-Isup2.hkl]

# 
# h,k,l, Fc-squared, Fo-squared, sigma(Fo-squared) and status flag 
# 
data_I
_shelx_title ' ksr_14_recollectnov02_0m in P-1' 
_shelx_refln_list_code          4 
_shelx_F_calc_maximum      125.10 
_exptl_crystal_F_000       524.00 
_reflns_d_resolution_high  0.8556 
 
loop_ 
 _symmetry_equiv_pos_as_xyz 
 'x, y, z' 
 '-x, -y, -z' 
 
_cell_length_a     9.1129 
_cell_length_b     9.5116 
_cell_length_c    13.7914 
_cell_angle_alpha  90.978 
_cell_angle_beta  101.749 
_cell_angle_gamma  93.449 
 
_shelx_F_squared_multiplier     1.000 
 
loop_ 
 _refln_index_h 
 _refln_index_k 
 _refln_index_l 
 _refln_F_squared_calc 
 _refln_F_squared_meas 
 _refln_F_squared_sigma 
 _refln_observed_status 
   1   0   0      808.77      874.24     28.32 o 
   2   0   0      216.61      193.09      6.51 o 
   3   0   0     1291.36     1183.52     38.62 o 
   4   0   0      864.38      813.79     30.95 o 
   5   0   0        1.05        0.12      0.75 o 
   6   0   0       30.95       43.15      2.05 o 
   7   0   0      349.33      397.74     11.87 o 
   8   0   0       27.10       31.58      2.23 o 
   9   0   0      111.78      119.71      5.73 o 
  10   0   0       46.65       46.37      5.25 o 
 -10   1   0      202.21      181.00      9.06 o 
  -9   1   0      290.87      304.28     12.23 o 
  -8   1   0       12.86       11.10      1.79 o 
  -7   1   0       28.96       34.52      2.29 o 
  -6   1   0      204.03      198.28      6.26 o 
  -5   1   0      340.24      350.13     16.00 o 
  -4   1   0       44.70       41.94      2.83 o 
  -3   1   0      243.05      185.83      7.36 o 
  -2   1   0      865.73      831.88     31.23 o 
  -1   1   0     1759.75     2086.78     94.73 o 
   0   1   0     1623.27     1226.25     56.71 o 
   1   1   0     4765.57     5303.49    197.42 o 
   2   1   0     3283.88     3521.22    113.97 o 
   3   1   0      113.19      110.31      3.99 o 
   4   1   0       61.77       53.76      5.01 o 
   5   1   0      143.01      155.06      4.87 o 
   6   1   0      443.21      474.76     13.91 o 
   7   1   0       60.41       63.35      2.70 o 
   8   1   0      278.26      308.22      9.52 o 
   9   1   0       78.18       73.72      6.50 o 
  10   1   0        4.19        3.68      1.87 o 
 -10   2   0        0.57        1.09      1.44 o 
  -9   2   0        2.54        3.13      1.45 o 
  -8   2   0      122.68      143.53      5.60 o 
  -7   2   0       33.42       41.19      2.54 o 
  -6   2   0      104.23       94.37      5.17 o 
  -5   2   0      111.48      102.99      4.81 o 
  -4   2   0      103.49       76.58      6.20 o 
  -3   2   0      312.74      255.63     16.68 o 
  -1   2   0       29.06       36.21      2.50 o 
   0   2   0      914.72      817.55     45.05 o 
   1   2   0      432.93      382.76     14.53 o 
   2   2   0     3130.87     3142.51    101.71 o 
   3   2   0     5254.76     5380.57    173.76 o 
   5   2   0      735.70      711.01     26.41 o 
   6   2   0      572.14      574.00     19.31 o 
   7   2   0      599.29      671.23     22.56 o 
   8   2   0      434.06      455.77     15.64 o 
   9   2   0        1.33        1.16      1.04 o 
  10   2   0        7.06        3.85      1.38 o 
 -10   3   0        9.30        7.49      1.66 o 
  -9   3   0       24.49       23.68      2.77 o 
  -8   3   0      109.83      117.48      4.77 o 
  -7   3   0      147.82      140.97      6.37 o 
  -6   3   0      225.96      248.41      7.35 o 
  -5   3   0       49.58       51.73      2.62 o 
  -3   3   0     2338.65     2284.48    104.99 o 
  -2   3   0     1233.77     1140.60     73.56 o 
  -1   3   0     2996.91     2922.86    291.88 o 
   0   3   0      572.46      502.89     33.58 o 
   1   3   0      411.27      362.08     13.91 o 
   2   3   0       90.87      111.76      4.55 o 
   3   3   0       95.07       84.73      6.53 o 
   4   3   0      746.52      685.48     25.46 o 
   5   3   0        7.79        6.94      1.40 o 
   6   3   0      475.11      532.54     17.94 o 
   7   3   0      112.05      112.39      4.66 o 
   8   3   0       23.66       24.26      1.89 o 
   9   3   0        5.66        3.75      1.05 o 
  -9   4   0        3.02        2.29      1.29 o 
  -8   4   0        1.75        2.66      1.21 o 
  -7   4   0      127.04      144.91      6.84 o 
  -6   4   0       29.64       29.00      1.89 o 
  -5   4   0      115.06      113.71      3.50 o 
  -4   4   0     2123.53     2206.13     66.41 o 
  -1   4   0      159.50      137.50      8.85 o 
   0   4   0      979.82      791.50     52.54 o 
   1   4   0      612.75      485.89     18.68 o 
   2   4   0     3515.41     2854.41    186.98 o 
   3   4   0      955.33      945.98     54.12 o 
   4   4   0        0.58        1.93      1.10 o 
   5   4   0       35.23       41.67      2.27 o 
   6   4   0      810.39      889.12     26.37 o 
   7   4   0        9.66       15.65      1.61 o 
   8   4   0      277.61      312.42      9.91 o 
   9   4   0       75.31       74.43      3.16 o 
  -9   5   0       38.76       41.79      4.87 o 
  -8   5   0      129.53      137.95      5.49 o 
  -7   5   0      110.83      123.07      5.43 o 
  -6   5   0        9.88       11.93      1.28 o 
  -5   5   0       60.96       71.47      4.22 o 
  -4   5   0        2.76        0.51      0.84 o 
  -3   5   0      583.73      577.92     17.98 o 
  -2   5   0      254.45      217.35      9.41 o 
   1   5   0       12.33        9.73      1.28 o 
   2   5   0      136.27      143.30      5.66 o 
   3   5   0       89.74       98.88      7.59 o 
   4   5   0       83.00       80.99      3.83 o 
   5   5   0       50.47       71.40      3.22 o 
   6   5   0      115.29      108.09      4.28 o 
   7   5   0        4.60       13.09      1.47 o 
   8   5   0       11.82       12.01      1.67 o 
  -8   6   0        1.61        0.69      1.13 o 
  -7   6   0        7.91        5.49      1.45 o 
  -6   6   0      504.90      521.49     17.71 o 
  -5   6   0       71.40       79.26      4.00 o 
  -4   6   0       66.94       83.74      3.80 o 
  -3   6   0        2.43        0.99      0.95 o 
  -2   6   0       36.70       38.25      2.45 o 
  -1   6   0       79.19       66.22      3.24 o 
   0   6   0      551.20      500.85     17.94 o 
   1   6   0       11.27       10.46      1.68 o 
   2   6   0       37.24       36.39      3.08 o 
   3   6   0      145.28      114.13      7.11 o 
   4   6   0      397.85      382.39     37.61 o 
   5   6   0       35.96       42.74      3.02 o 
   6   6   0      244.73      244.80      8.16 o 
   7   6   0       57.76       69.50      3.16 o 
   8   6   0      193.93      187.92      8.53 o 
  -8   7   0        2.42        1.49      1.49 o 
  -7   7   0       64.28       54.13      9.00 o 
  -6   7   0       47.57       52.07      5.16 o 
  -5   7   0      355.17      341.61     14.55 o 
  -4   7   0       37.11       43.78      3.26 o 
  -3   7   0      178.35      167.83      7.72 o 
  -2   7   0      641.54      688.65     27.99 o 
  -1   7   0      181.44      152.35      6.20 o 
   0   7   0        1.76        0.64      1.24 o 
   1   7   0      116.43      111.88      6.88 o 
   2   7   0       15.39       17.46      2.35 o 
   3   7   0      323.48      360.54     15.89 o 
   4   7   0       11.35       14.07      1.99 o 
   5   7   0      202.16      242.09     13.52 o 
   6   7   0       97.33      113.99      4.32 o 
   7   7   0       10.27       13.20      1.32 o 
  -7   8   0       22.04       22.40      3.16 o 
  -6   8   0        0.24        1.52      2.91 o 
  -5   8   0       27.50       31.88      2.71 o 
  -4   8   0       19.80       31.41      2.90 o 
  -3   8   0       11.56       12.30      1.77 o 
  -2   8   0        4.78        5.00      1.65 o 
  -1   8   0        0.10        1.92      1.28 o 
   0   8   0      108.33      106.68      6.73 o 
   1   8   0       64.53       68.69      5.08 o 
   2   8   0      867.92      853.40     42.99 o 
   3   8   0      329.15      343.89     19.09 o 
   4   8   0       43.17       39.80      3.88 o 
   5   8   0       29.72       34.63      4.11 o 
   6   8   0        7.69       10.37      1.59 o 
  -6   9   0       55.46       52.16      4.03 o 
  -5   9   0        8.91        6.06      1.39 o 
  -4   9   0       34.55       38.86      2.90 o 
  -3   9   0       28.06       25.09      2.40 o 
  -2   9   0       16.70       17.48      2.15 o 
  -1   9   0       11.97       10.94      1.74 o 
   0   9   0      215.96      197.91     10.99 o 
   1   9   0       42.90       43.81      4.15 o 
   2   9   0      118.50      121.38      7.64 o 
   3   9   0        3.54        3.72      2.23 o 
   4   9   0       31.39       49.08      6.16 o 
   5   9   0       25.49       25.95      2.64 o 
  -5  10   0        0.02        0.72      1.56 o 
  -4  10   0       11.98       15.38      2.55 o 
  -3  10   0       29.58       32.97      3.67 o 
  -2  10   0        0.17        0.40      2.06 o 
   0  10   0       72.97       69.23      7.34 o 
   1  10   0       69.11       72.72      7.67 o 
   2  10   0        4.56        2.33      2.33 o 
   3  10   0       19.69       23.94      3.99 o 
  -4 -10   1        0.00       -1.99      1.99 o 
  -3 -10   1        7.56        5.98      2.66 o 
  -2 -10   1       65.85       59.70      6.67 o 
  -1 -10   1      384.54      365.63     29.28 o 
   0 -10   1       56.85       57.99      6.67 o 
   2 -10   1        0.01       -1.83      1.83 o 
   3 -10   1       25.76       22.75      3.74 o 
   4 -10   1        1.52        3.18      1.75 o 
  -5  -9   1       38.17       45.96      4.25 o 
  -4  -9   1      138.03      163.02     14.41 o 
  -3  -9   1        5.11        8.47      3.16 o 
  -2  -9   1      152.78      141.47     13.07 o 
  -1  -9   1       82.84       81.10      8.68 o 
   0  -9   1       70.97       59.17      5.24 o 
   1  -9   1        0.94        0.69      3.32 o 
   2  -9   1       13.52        9.08      2.34 o 
   3  -9   1      103.31      110.33      7.26 o 
   4  -9   1       52.02       63.24      4.83 o 
   5  -9   1       41.10       40.74      6.74 o 
   6  -9   1        3.44        3.16      1.53 o 
  -6  -8   1      118.85      127.33      5.57 o 
  -5  -8   1      102.83      108.96      6.85 o 
  -4  -8   1        3.20        1.91      1.67 o 
  -3  -8   1      144.46      122.03      8.91 o 
  -2  -8   1       10.14        5.98      2.99 o 
  -1  -8   1       64.55       64.84      7.67 o 
   0  -8   1       59.07       64.74      5.18 o 
   1  -8   1      464.10      446.75     16.27 o 
   2  -8   1      157.80      154.02      7.22 o 
   3  -8   1        7.20        2.56      1.33 o 
   4  -8   1        2.97        2.95      1.34 o 
   5  -8   1        2.60        3.92      1.32 o 
   6  -8   1        0.86       -0.08      1.53 o 
   7  -8   1      177.15      165.60     12.25 o 
  -7  -7   1        3.05        4.21      1.12 o 
  -6  -7   1        0.03       -0.36      1.16 o 
  -5  -7   1       43.32       31.85      2.80 o 
  -4  -7   1       27.41       35.07      3.67 o 
  -3  -7   1       59.18       66.43      6.90 o 
  -2  -7   1       41.67       50.49      3.85 o 
  -1  -7   1       70.05       57.99      3.68 o 
   0  -7   1       70.62       83.21      3.87 o 
   1  -7   1       50.41       50.48      2.84 o 
   2  -7   1        9.93        6.97      1.49 o 
   3  -7   1       40.58       48.27      2.92 o 
   4  -7   1       15.99       11.95      1.73 o 
   5  -7   1        3.39        6.72      1.56 o 
   6  -7   1       22.64       23.62      3.49 o 
   7  -7   1       32.91       29.30      2.96 o 
   8  -7   1        8.05       10.06      2.33 o 
  -8  -6   1       75.60       98.17      5.85 o 
  -7  -6   1       28.72       32.55      2.18 o 
  -6  -6   1       11.98       16.40      1.80 o 
  -5  -6   1      251.22      239.97     10.28 o 
  -4  -6   1      309.68      348.19     20.25 o 
  -3  -6   1      240.24      268.76     11.97 o 
  -2  -6   1      301.79      279.25     11.42 o 
  -1  -6   1     2359.67     1933.81     66.93 o 
   0  -6   1      759.76      619.46     22.00 o 
   1  -6   1       99.55       97.92      4.53 o 
   2  -6   1      174.64      185.40      6.46 o 
   3  -6   1        0.05        1.30      1.07 o 
   4  -6   1      156.08      141.38      5.98 o 
   5  -6   1      654.07      696.05     28.28 o 
   6  -6   1        5.56        6.94      1.55 o 
   7  -6   1      119.17      132.45      6.33 o 
   8  -6   1       37.72       38.18      3.29 o 
  -9  -5   1       21.35       27.35      2.67 o 
  -8  -5   1        0.81        0.79      0.99 o 
  -7  -5   1       12.21       13.30      1.58 o 
  -6  -5   1        1.87        0.57      1.58 o 
  -5  -5   1        5.45        6.77      1.56 o 
  -4  -5   1       46.30       46.00      3.18 o 
  -3  -5   1      986.02      915.71     31.35 o 
  -2  -5   1     1795.65     1559.45     62.19 o 
  -1  -5   1      960.97      690.94     34.88 o 
   0  -5   1      759.96      612.16     40.89 o 
   1  -5   1      538.92      361.77     24.95 o 
   2  -5   1        8.78        9.40      1.82 o 
   3  -5   1      598.33      551.99     17.23 o 
   4  -5   1        0.80        2.71      0.97 o 
   5  -5   1      275.05      291.61      9.35 o 
   6  -5   1       12.07       19.09      2.00 o 
   7  -5   1        0.04        1.06      1.27 o 
   8  -5   1        2.55        1.41      1.16 o 
   9  -5   1       28.47       23.22      1.97 o 
  -9  -4   1       31.78       25.71      2.40 o 
  -8  -4   1        0.30        0.47      1.04 o 
  -7  -4   1       28.47       31.34      2.20 o 
  -6  -4   1      367.51      390.89     15.21 o 
  -5  -4   1       72.55       70.89      3.99 o 
  -4  -4   1      359.20      285.93      9.94 o 
  -3  -4   1        8.20       17.11      2.82 o 
  -2  -4   1      321.68      311.50     15.62 o 
  -1  -4   1      210.89      191.93     12.28 o 
   0  -4   1        7.34       13.29      1.66 o 
   1  -4   1     2086.11     1931.20    161.37 o 
   4  -4   1      183.74      187.98      5.60 o 
   5  -4   1      536.72      536.91     14.87 o 
   6  -4   1      107.60      117.86      5.98 o 
   7  -4   1      230.91      254.95      9.40 o 
   8  -4   1        3.84        6.69      1.47 o 
   9  -4   1       14.31       11.47      2.23 o 
  -9  -3   1       54.41       49.76      2.49 o 
  -8  -3   1      190.09      197.66      6.75 o 
  -7  -3   1      919.93     1087.63     35.65 o 
  -6  -3   1      129.15      133.53      6.00 o 
  -5  -3   1     1358.95     1324.71     49.10 o 
  -4  -3   1     1667.01     1842.30     80.17 o 
  -3  -3   1     1490.30     1178.87    108.08 o 
  -2  -3   1      530.76      548.94     17.91 o 
  -1  -3   1       28.90       23.01      1.21 o 
   0  -3   1     2319.87     2057.84    109.87 o 
   1  -3   1      389.95      400.15     25.90 o 
   2  -3   1     1000.52     1017.52     46.44 o 
   3  -3   1      316.02      317.46     21.70 o 
   5  -3   1      543.33      538.57     16.33 o 
   6  -3   1       63.25       76.77      4.83 o 
   7  -3   1        6.90       14.18      1.85 o 
   8  -3   1        0.14       -1.05      1.16 o 
   9  -3   1       11.01       13.39      1.71 o 
  10  -3   1       19.84       12.14      2.33 o 
 -10  -2   1       31.67       23.68      2.65 o 
  -9  -2   1       39.95       37.74      2.51 o 
  -8  -2   1        8.07        9.41      1.56 o 
  -7  -2   1       43.61       50.24      2.82 o 
  -6  -2   1      326.44      341.42     11.77 o 
  -5  -2   1      538.40      508.48     19.19 o 
  -3  -2   1     1952.62     1876.13     61.04 o 
  -2  -2   1     2237.21     2312.76     86.32 o 
  -1  -2   1     1345.70     1408.13     50.79 o 
   0  -2   1     1801.43     1615.67     74.00 o 
   2  -2   1    10036.00    13150.20    595.25 o 
   3  -2   1      747.01      816.76     30.86 o 
   5  -2   1      278.14      251.13      7.47 o 
   6  -2   1      113.17       95.88      4.16 o 
   7  -2   1        3.27        3.31      1.34 o 
   8  -2   1       33.53       35.88      2.75 o 
   9  -2   1       80.85       80.41      9.85 o 
  10  -2   1       32.18       25.03      2.44 o 
 -10  -1   1        0.71        0.40      1.21 o 
  -9  -1   1      195.65      225.95      9.47 o 
  -8  -1   1      296.58      316.17     11.71 o 
  -7  -1   1       14.43       20.43      1.61 o 
  -6  -1   1       35.66       49.30      2.10 o 
  -5  -1   1     1013.63      975.91     36.08 o 
  -4  -1   1      119.48       99.78      4.43 o 
  -3  -1   1     1736.78     1710.66     55.66 o 
  -2  -1   1    15650.58    14467.77    467.17 o 
  -1  -1   1      526.96      515.95     23.26 o 
   0  -1   1     6539.00     6255.68    241.47 o 
   1  -1   1      633.89      662.77     24.80 o 
   2  -1   1        3.03        1.81      0.43 o 
   3  -1   1       32.69       31.41      1.63 o 
   4  -1   1       28.85       26.47      2.29 o 
   5  -1   1        2.01        2.64      1.06 o 
   6  -1   1       59.42       66.06      2.36 o 
   7  -1   1      684.28      737.47     19.33 o 
   8  -1   1       64.26       67.71      6.59 o 
   9  -1   1       39.84       38.41      3.01 o 
  10  -1   1       56.27       49.55      3.48 o 
 -10   0   1       46.43       46.37     11.33 o 
  -9   0   1        4.73        4.65      1.49 o 
  -8   0   1       62.48       66.73      3.22 o 
  -7   0   1       14.29       17.90      1.71 o 
  -6   0   1      106.91      101.40      3.57 o 
  -5   0   1       65.25       77.94      3.57 o 
  -4   0   1      510.71      394.48     22.20 o 
  -3   0   1       41.11       36.73      1.56 o 
  -2   0   1    10556.27     9846.42    317.48 o 
  -1   0   1     4839.68     5202.77    237.64 o 
   0   0   1     1102.02     1135.39     53.22 o 
   1   0   1     1072.25     1064.69     34.47 o 
   2   0   1     1471.03     1501.47     48.74 o 
   3   0   1      180.25      197.54      6.80 o 
   4   0   1       91.22       74.89     10.71 o 
   5   0   1      585.81      588.77     16.86 o 
   6   0   1       72.41       72.43      2.51 o 
   7   0   1      196.27      204.18      6.55 o 
   8   0   1       51.86       59.34      2.87 o 
   9   0   1      310.89      326.20     13.05 o 
  10   0   1       46.76       30.40      6.00 o 
 -10   1   1        1.80        0.90      1.34 o 
  -9   1   1       31.15       32.11      2.78 o 
  -8   1   1        0.51        1.63      1.49 o 
  -7   1   1      115.94      130.44      5.01 o 
  -6   1   1       66.20       55.87      2.40 o 
  -5   1   1        1.38       -1.08      1.08 o 
  -4   1   1       22.35       29.60      4.24 o 
  -3   1   1       35.56       29.00      1.57 o 
  -2   1   1     7736.01     7982.44    297.80 o 
  -1   1   1        7.29        9.95      1.16 o 
   0   1   1      240.69      273.41      9.08 o 
   1   1   1        0.89        0.62      0.25 o 
   2   1   1     1117.41     1028.56     33.49 o 
   3   1   1      630.24      613.20     20.23 o 
   5   1   1     1090.15     1093.97     30.93 o 
   6   1   1      164.34      150.40      4.95 o 
   7   1   1      112.94      109.32      3.94 o 
   8   1   1        6.75        7.09      1.57 o 
   9   1   1       27.49       21.66      1.89 o 
  10   1   1       10.38        7.87      1.70 o 
 -10   2   1       27.83       18.78      2.74 o 
  -9   2   1       10.22       11.18      1.80 o 
  -8   2   1      138.00      169.51      7.53 o 
  -7   2   1        3.17        3.69      1.34 o 
  -6   2   1      371.84      383.64     17.67 o 
  -5   2   1      289.85      269.52      8.31 o 
  -4   2   1      179.74      152.53     11.14 o 
  -3   2   1       13.85        8.05      0.92 o 
  -2   2   1     1124.53     1286.97     58.55 o 
  -1   2   1     4033.64     4692.09    301.17 o 
   0   2   1     1843.35     1715.20     64.36 o 
   1   2   1      294.20      295.81      9.78 o 
   2   2   1      196.40      142.06      4.95 o 
   3   2   1     1800.36     1844.46     74.25 o 
   5   2   1       30.50       32.03      1.95 o 
   6   2   1       85.74       81.21      3.51 o 
   7   2   1      531.02      578.87     19.62 o 
   8   2   1      185.37      187.05      7.09 o 
   9   2   1       78.13       81.57      3.39 o 
 -10   3   1        0.91        0.78      1.41 o 
  -9   3   1       41.69       39.24      5.64 o 
  -8   3   1       14.70       14.48      1.53 o 
  -7   3   1       22.70       27.70      2.06 o 
  -6   3   1      231.09      219.25      7.28 o 
  -5   3   1      377.74      361.80      9.43 o 
  -3   3   1        2.34        1.33      1.00 o 
  -2   3   1      739.84      697.15     45.19 o 
  -1   3   1      169.70      155.43      6.06 o 
   0   3   1      347.17      275.80     18.02 o 
   1   3   1     1363.01     1270.13     41.21 o 
   2   3   1      851.85      813.55     26.72 o 
   4   3   1      221.22      204.64      8.09 o 
   5   3   1        5.92       19.06      1.78 o 
   6   3   1      243.03      300.06     10.56 o 
   7   3   1      124.07      137.84      4.99 o 
   8   3   1       16.99       15.21      1.54 o 
   9   3   1        0.67        1.88      0.96 o 
 -10   4   1      113.38      114.90      7.87 o 
  -9   4   1      124.66      124.87      6.04 o 
  -8   4   1       30.90       31.47      2.49 o 
  -7   4   1        2.30        2.57      1.19 o 
  -6   4   1        3.62        6.87      0.98 o 
  -5   4   1        4.55        8.84      0.96 o 
  -4   4   1     1499.52     1507.91     51.05 o 
  -2   4   1        9.52       19.11      2.82 o 
  -1   4   1      158.75      216.91      8.39 o 
   0   4   1        6.19        7.99      1.41 o 
   1   4   1      602.73      533.43     20.68 o 
   2   4   1     1802.70     1321.83     84.87 o 
   3   4   1      533.73      585.97     30.28 o 
   4   4   1      593.84      528.43     15.78 o 
   5   4   1      460.84      531.97     18.61 o 
   6   4   1      572.48      620.31     18.62 o 
   7   4   1       54.99       61.00      2.92 o 
   8   4   1      125.39      134.31      6.27 o 
   9   4   1      141.62      146.36      5.52 o 
  -9   5   1       30.55       22.42      1.89 o 
  -8   5   1        0.73        0.55      1.43 o 
  -7   5   1        5.10        4.85      1.32 o 
  -6   5   1      179.03      175.21      5.65 o 
  -5   5   1       45.82       37.25      1.87 o 
  -4   5   1      253.77      278.95      9.21 o 
  -3   5   1        0.14        1.96      0.93 o 
  -2   5   1       13.44        6.60      1.27 o 
   1   5   1       17.77       14.78      3.66 o 
   2   5   1       41.84       40.90      3.79 o 
   3   5   1        4.35        3.14      1.46 o 
   4   5   1      203.74      210.73      6.95 o 
   5   5   1       54.75       57.23      2.94 o 
   6   5   1       35.72       39.19      2.36 o 
   7   5   1      112.24      154.20      5.43 o 
   8   5   1        5.87        8.16      1.18 o 
  -9   6   1       10.80        6.51      1.50 o 
  -8   6   1       22.01       21.95      2.74 o 
  -7   6   1       37.41       34.93      3.09 o 
  -6   6   1       37.34       42.05      2.43 o 
  -5   6   1        5.25        5.34      1.32 o 
  -4   6   1       78.56       69.70      3.38 o 
  -3   6   1      404.84      389.02     13.89 o 
  -2   6   1      332.63      321.91     11.77 o 
  -1   6   1        2.25        0.94      1.04 o 
   0   6   1      258.65      246.93      9.03 o 
   1   6   1      477.98      423.06     17.63 o 
   2   6   1      209.80      216.10     10.73 o 
   3   6   1      847.52      806.61     63.73 o 
   4   6   1      833.24      834.63     25.12 o 
   5   6   1        5.29        3.42      1.18 o 
   6   6   1       19.29       17.63      1.52 o 
   7   6   1        8.04       11.29      1.33 o 
   8   6   1       54.93       47.23      4.88 o 
  -8   7   1       29.64       21.30      3.66 o 
  -7   7   1        8.33       10.30      2.22 o 
  -6   7   1       86.08      104.69      5.32 o 
  -5   7   1      187.20      194.70      8.91 o 
  -4   7   1      237.02      238.53     10.61 o 
  -3   7   1        0.21        2.22      1.31 o 
  -2   7   1       90.99       87.79      4.66 o 
  -1   7   1      128.85      105.95      4.70 o 
   0   7   1       28.33       34.89      2.88 o 
   1   7   1      129.14      115.26      6.00 o 
   2   7   1      236.91      233.90     10.81 o 
   3   7   1      764.73      779.39     56.68 o 
   4   7   1       56.50       72.85     11.16 o 
   5   7   1       76.50       96.85      5.90 o 
   6   7   1       42.62       40.67      3.00 o 
   7   7   1       53.62       44.11      4.81 o 
  -7   8   1       71.96       78.62      5.34 o 
  -6   8   1       19.32       19.87      2.06 o 
  -5   8   1        8.99        8.55      1.65 o 
  -4   8   1       37.60       42.14      3.25 o 
  -3   8   1        0.70        0.74      1.34 o 
  -2   8   1      251.43      253.19     11.21 o 
  -1   8   1       18.39       17.87      1.97 o 
   0   8   1       70.07       70.30      5.12 o 
   1   8   1        0.10       -0.66      1.68 o 
   2   8   1      121.87      122.12      8.04 o 
   3   8   1       12.25       14.70      2.53 o 
   4   8   1       15.15       11.86      2.50 o 
   5   8   1       49.70       52.57      3.69 o 
   6   8   1        8.35        7.39      3.12 o 
  -6   9   1       18.93       15.45      3.49 o 
  -5   9   1        7.55        5.67      2.74 o 
  -4   9   1        0.01       -0.56      1.35 o 
  -3   9   1       14.50       15.34      2.04 o 
  -2   9   1       16.26       14.21      2.37 o 
  -1   9   1       33.92       27.40      2.62 o 
   0   9   1       83.01       84.93      5.84 o 
   1   9   1      404.76      408.54     21.30 o 
   2   9   1      219.10      257.39     14.16 o 
   3   9   1       35.30       33.46      4.03 o 
   4   9   1        0.35       -0.85      1.77 o 
   5   9   1       33.45       38.36      4.66 o 
  -5  10   1        0.03       -1.83      1.83 o 
  -4  10   1       48.46       46.35     10.41 o 
  -3  10   1       42.28       31.31      2.55 o 
  -2  10   1       99.36       95.08      5.69 o 
  -1  10   1      110.49      120.57      9.36 o 
   0  10   1       52.23       56.66      8.58 o 
   1  10   1       34.45       34.45      9.07 o 
   2  10   1      142.69      128.09     11.40 o 
   3  10   1       18.93       17.96      3.16 o 
  -4 -10   2       51.26       55.34      6.17 o 
  -3 -10   2       68.64       72.07      7.51 o 
  -2 -10   2        0.93       -1.99      2.16 o 
  -1 -10   2       30.42       27.95      4.66 o 
   0 -10   2        9.66        6.65      3.16 o 
   1 -10   2       17.91       21.11      4.49 o 
   2 -10   2       66.43       68.79      4.94 o 
   3 -10   2       91.17       88.24      8.27 o 
   4 -10   2       15.44       18.53      2.39 o 
  -5  -9   2        0.29       -0.83      2.32 o 
  -4  -9   2        1.44        0.25      2.16 o 
  -3  -9   2        0.22       -2.16      2.32 o 
  -2  -9   2       22.60       15.63      3.82 o 
  -1  -9   2        2.15        1.99      2.99 o 
   0  -9   2       39.21       38.42      4.11 o 
   1  -9   2       48.31       61.45      6.99 o 
   2  -9   2       26.65       26.70      3.23 o 
   3  -9   2       21.79       24.95      5.57 o 
   4  -9   2       13.70       13.42      2.29 o 
   5  -9   2       42.49       43.56      5.41 o 
   6  -9   2        8.43        4.93      1.51 o 
  -6  -8   2       66.64       61.09      3.32 o 
  -5  -8   2       58.51       72.49      5.16 o 
  -4  -8   2        0.34        0.33      2.66 o 
  -3  -8   2      179.50      164.18     14.94 o 
  -2  -8   2       26.36       30.43      5.65 o 
  -1  -8   2       14.96       13.50      2.64 o 
   0  -8   2       85.58       76.25      5.63 o 
   1  -8   2      202.81      197.63     10.48 o 
   2  -8   2      135.32      143.31      8.76 o 
   3  -8   2      103.30      116.40      7.50 o 
   4  -8   2        6.43        7.23      2.05 o 
   5  -8   2       52.79       50.68      9.63 o 
   6  -8   2       23.57       26.51      6.84 o 
   7  -8   2       58.13       41.25      2.61 o 
  -7  -7   2       11.77        9.67      1.32 o 
  -6  -7   2        0.02        0.61      1.58 o 
  -5  -7   2       40.64       42.52      6.53 o 
  -4  -7   2        0.12       -0.38      2.54 o 
  -3  -7   2       11.70       12.43      3.26 o 
  -2  -7   2      520.17      484.37     38.76 o 
  -1  -7   2      699.04      627.36     33.68 o 
   0  -7   2     1113.40     1009.72     72.56 o 
   1  -7   2       24.67       24.00      2.49 o 
   2  -7   2       18.33       16.85      2.17 o 
   3  -7   2       31.06       29.04      2.94 o 
   4  -7   2      187.38      177.70     11.09 o 
   5  -7   2        1.11        2.34      3.06 o 
   6  -7   2       22.25       37.65      3.59 o 
   7  -7   2      116.37      109.60      7.73 o 
   8  -7   2        9.62       10.47      1.99 o 
  -8  -6   2        0.00       -0.07      1.00 o 
  -7  -6   2       15.09       22.93      2.69 o 
  -6  -6   2        5.57        6.48      1.40 o 
  -5  -6   2      352.81      360.40     11.56 o 
  -4  -6   2      278.62      260.42     11.19 o 
  -3  -6   2     1353.58     1305.75     72.08 o 
  -2  -6   2      261.82      208.66      9.07 o 
  -1  -6   2       26.17       27.84      2.42 o 
   0  -6   2       57.99       58.34      3.32 o 
   1  -6   2       37.65       34.79      2.19 o 
   2  -6   2       62.76       66.76      3.39 o 
   3  -6   2       81.39       81.51      4.40 o 
   4  -6   2      281.09      316.48     11.81 o 
   5  -6   2      967.68     1142.74     47.28 o 
   6  -6   2       31.32       26.43      2.32 o 
   7  -6   2       32.96       35.44      2.59 o 
   8  -6   2       20.60       21.58      1.96 o 
  -9  -5   2       49.93       37.15      2.60 o 
  -8  -5   2        5.88        6.12      1.44 o 
  -7  -5   2        5.07        5.11      1.31 o 
  -6  -5   2      396.31      411.41     14.37 o 
  -5  -5   2      678.39      678.16     20.39 o 
  -4  -5   2       15.78       16.53      1.60 o 
  -3  -5   2      198.50      161.64      6.43 o 
  -2  -5   2      708.37      639.09     32.19 o 
  -1  -5   2       51.58       45.01      5.67 o 
   1  -5   2      366.83      291.85     21.87 o 
   2  -5   2       55.06       57.87      2.97 o 
   3  -5   2      102.88       95.91      3.72 o 
   4  -5   2       10.39        9.40      1.09 o 
   5  -5   2      664.05      732.25     24.74 o 
   6  -5   2      151.00      171.04      7.64 o 
   7  -5   2       44.29       49.32      2.53 o 
   8  -5   2        0.31        3.35      1.57 o 
   9  -5   2        0.15        0.86      1.00 o 
  -9  -4   2       18.33       20.50      2.69 o 
  -8  -4   2       18.66       25.58      2.02 o 
  -7  -4   2        0.67        0.01      1.10 o 
  -6  -4   2        0.52        0.76      1.16 o 
  -5  -4   2      608.43      581.44     22.94 o 
  -4  -4   2      642.48      634.84     19.04 o 
  -3  -4   2      344.01      293.07     17.82 o 
  -2  -4   2      123.95      102.69      5.39 o 
  -1  -4   2      214.46      182.23     12.53 o 
   0  -4   2      447.06      382.18     25.44 o 
   1  -4   2       44.44       36.68      3.33 o 
   2  -4   2     1644.57     1464.36     96.15 o 
   3  -4   2     8045.35     9409.75    376.17 o 
   4  -4   2       55.00       50.43      2.05 o 
   5  -4   2       71.92       59.52      2.81 o 
   6  -4   2       52.95       61.86      3.17 o 
   7  -4   2       20.52       20.60      1.95 o 
   8  -4   2        4.05        5.28      3.51 o 
   9  -4   2       19.39       14.65      1.64 o 
 -10  -3   2       51.72       41.90      5.08 o 
  -9  -3   2       50.92       41.65      2.64 o 
  -8  -3   2       69.91       75.59      3.46 o 
  -7  -3   2      879.53     1037.08     34.10 o 
  -6  -3   2      488.25      545.98     20.95 o 
  -5  -3   2      279.27      279.87      9.61 o 
  -4  -3   2      310.34      338.85     19.56 o 
  -3  -3   2      173.21      162.05     23.86 o 
  -2  -3   2      278.08      282.84      9.37 o 
  -1  -3   2      521.81      439.71     15.02 o 
   0  -3   2      374.00      301.13     14.04 o 
   1  -3   2     3278.89     3331.60    141.10 o 
   2  -3   2     1884.62     1795.33     67.11 o 
   3  -3   2      213.32      215.33     14.89 o 
   4  -3   2       54.36       43.62      2.01 o 
   5  -3   2        3.81        5.28      1.12 o 
   6  -3   2        0.08       -0.97      0.97 o 
   7  -3   2       18.93       15.82      1.79 o 
   8  -3   2      222.14      243.39      9.73 o 
   9  -3   2      117.17      115.49      7.21 o 
 -10  -2   2       41.52       38.25      2.31 o 
  -9  -2   2      146.88      187.51      8.11 o 
  -8  -2   2       71.34       78.78      3.75 o 
  -7  -2   2      137.09      158.03      6.12 o 
  -6  -2   2      223.57      231.90      9.41 o 
  -5  -2   2      133.78      124.05      5.34 o 
  -4  -2   2      133.37      117.23      8.73 o 
  -3  -2   2      465.25      411.00     13.71 o 
  -2  -2   2      120.99       83.35      2.67 o 
  -1  -2   2     1981.37     2270.97     65.32 o 
   0  -2   2       66.48       51.14      2.07 o 
   1  -2   2     6357.21     7966.15    361.18 o 
   2  -2   2      150.16      152.54      6.02 o 
   3  -2   2      126.15      102.86      4.36 o 
   5  -2   2       27.16       38.48      2.30 o 
   6  -2   2       65.00       59.96      4.55 o 
   7  -2   2      296.09      341.51     11.73 o 
   8  -2   2       34.78       36.47      2.71 o 
   9  -2   2        3.56        2.75      1.58 o 
 -10  -1   2       13.68       17.03      2.64 o 
  -9  -1   2       17.55       17.07      3.59 o 
  -8  -1   2        2.36        3.16      1.25 o 
  -7  -1   2       34.04       38.72      2.51 o 
  -6  -1   2       42.48       48.17      2.22 o 
  -5  -1   2      228.18      192.72      7.73 o 
  -4  -1   2        4.61        1.83      0.66 o 
  -3  -1   2     1171.54     1239.04     40.38 o 
  -2  -1   2       56.97       75.22      2.86 o 
  -1  -1   2     7586.89     7595.49    283.96 o 
   0  -1   2     1517.79     1420.75     64.59 o 
   1  -1   2      896.55      844.24     27.44 o 
   2  -1   2      965.15      966.55     31.46 o 
   3  -1   2      117.42      130.08      4.66 o 
   4  -1   2       61.08       48.57      4.51 o 
   5  -1   2       11.90       11.11      0.96 o 
   6  -1   2      172.67      175.60      5.13 o 
   7  -1   2      378.64      372.90     11.46 o 
   8  -1   2      108.93      105.40      5.55 o 
   9  -1   2       13.47       13.72      2.24 o 
  10  -1   2       34.90       24.47      3.50 o 
 -10   0   2        4.87        3.97      1.87 o 
  -9   0   2      140.69      141.96      6.26 o 
  -8   0   2        9.43       11.80      1.59 o 
  -7   0   2      219.43      251.48      8.64 o 
  -6   0   2      128.86      161.03      5.72 o 
  -5   0   2       11.78       12.28      1.70 o 
  -4   0   2      669.21      654.53     25.07 o 
  -3   0   2       13.99       23.68      1.43 o 
  -2   0   2       34.33       25.21      1.28 o 
  -1   0   2        3.53        1.64      1.16 o 
   0   0   2     1731.29     1721.34     55.84 o 
   1   0   2    12303.49    12856.01    444.79 o 
   2   0   2      585.36      595.96     19.56 o 
   3   0   2        2.35        2.36      0.99 o 
   4   0   2      169.59      122.31      9.43 o 
   5   0   2     2928.02     2958.04     74.66 o 
   6   0   2       99.23       95.59      3.10 o 
   7   0   2       78.18       78.84      2.82 o 
   8   0   2       20.41       20.39      1.97 o 
   9   0   2      116.47      103.75      5.07 o 
  10   0   2       16.86       11.97      2.49 o 
 -10   1   2        1.52        1.18      1.34 o 
  -9   1   2       35.05       39.80      3.93 o 
  -8   1   2       14.05       13.44      1.97 o 
  -7   1   2       69.24       70.69      3.03 o 
  -6   1   2       65.86       72.33      2.84 o 
  -5   1   2      537.60      524.44     23.39 o 
  -4   1   2      108.80       95.00      7.21 o 
  -3   1   2       10.81       17.27      1.29 o 
  -2   1   2     1153.09     1421.41     64.90 o 
  -1   1   2     1289.73     1565.49     71.31 o 
   0   1   2      297.46      307.60     10.16 o 
   1   1   2     2618.03     2495.65     93.55 o 
   2   1   2     2922.11     2875.26    112.79 o 
   3   1   2     1163.07     1080.50     37.13 o 
   5   1   2       76.11       77.13      2.91 o 
   6   1   2        4.20        1.62      0.86 o 
   7   1   2       21.26       24.08      1.77 o 
   8   1   2       27.75       24.42      2.18 o 
   9   1   2       17.93       14.52      1.49 o 
 -10   2   2        1.23        0.42      1.24 o 
  -9   2   2      142.65      151.32      6.92 o 
  -8   2   2      322.37      343.79     12.37 o 
  -7   2   2      449.41      489.95     18.65 o 
  -6   2   2       39.26       48.47      2.83 o 
  -5   2   2        9.50       15.49      1.21 o 
  -4   2   2      312.35      284.15     19.63 o 
  -3   2   2     1076.33     1130.85     51.97 o 
  -2   2   2      230.57      221.65     14.88 o 
  -1   2   2      113.77      138.68      5.53 o 
   0   2   2     3220.48     3356.88    116.95 o 
   1   2   2       64.28       57.73      2.15 o 
   2   2   2     1196.49     1041.93     34.02 o 
   4   2   2      213.44      216.22      8.62 o 
   5   2   2      607.35      619.54     20.65 o 
   6   2   2       19.95       26.50      2.90 o 
   7   2   2      276.46      311.54     11.05 o 
   8   2   2        2.69        3.24      1.10 o 
   9   2   2      113.15       99.92      3.77 o 
 -10   3   2      118.79      106.44     10.05 o 
  -9   3   2       64.02       56.14      5.47 o 
  -8   3   2      133.64      129.14      4.84 o 
  -7   3   2        5.79        4.08      1.20 o 
  -6   3   2        0.91        0.89      0.79 o 
  -5   3   2      132.36      135.67      4.18 o 
  -3   3   2      152.46      103.92      7.75 o 
  -2   3   2        3.41        1.66      0.83 o 
  -1   3   2       88.78       91.04      3.73 o 
   0   3   2      357.86      348.00     16.38 o 
   1   3   2      998.47      826.76     27.03 o 
   2   3   2       18.84        8.38      0.83 o 
   4   3   2       65.79       43.64      2.50 o 
   5   3   2      194.00      199.16      6.46 o 
   6   3   2       18.72       23.45      1.70 o 
   7   3   2        8.30       13.13      1.45 o 
   8   3   2      319.44      359.61     11.21 o 
   9   3   2        5.14        5.54      1.03 o 
 -10   4   2        9.17        8.31      1.99 o 
  -9   4   2       51.16       45.56      8.62 o 
  -8   4   2       16.81       15.55      1.68 o 
  -7   4   2       23.79       26.29      2.07 o 
  -6   4   2       41.09       40.68      1.93 o 
  -5   4   2       53.44       46.86      2.08 o 
  -4   4   2       13.63       23.55      1.80 o 
  -2   4   2     2427.47     2702.58    173.68 o 
  -1   4   2     1723.82     1622.71     74.79 o 
   0   4   2      223.98      179.54      8.80 o 
   1   4   2      564.12      593.78     38.70 o 
   3   4   2      123.74      104.37      4.98 o 
   4   4   2      526.95      551.48     16.37 o 
   5   4   2      404.16      413.13     11.66 o 
   6   4   2      149.50      176.21      6.02 o 
   7   4   2        1.08        2.36      0.99 o 
   8   4   2      143.90      159.28      5.47 o 
   9   4   2        0.08        0.16      1.29 o 
  -9   5   2        0.13       -1.04      1.16 o 
  -8   5   2        0.17        1.53      1.34 o 
  -7   5   2        4.31        3.55      1.18 o 
  -6   5   2        5.31        6.39      1.07 o 
  -5   5   2      293.26      311.84      9.82 o 
  -4   5   2      394.93      367.88     13.24 o 
  -3   5   2      573.39      575.60     20.03 o 
  -2   5   2      363.02      277.28      8.77 o 
  -1   5   2       16.66       16.79      2.83 o 
   0   5   2      575.88      531.69     25.65 o 
   1   5   2      199.72      204.94      8.98 o 
   2   5   2        0.97        0.72      1.12 o 
   3   5   2       92.46       79.68      3.79 o 
   4   5   2      361.44      376.84     11.64 o 
   5   5   2      260.41      307.15      9.02 o 
   6   5   2       60.01       61.77      2.85 o 
   7   5   2        0.48        0.13      0.96 o 
   8   5   2       23.85       18.22      1.44 o 
  -9   6   2        9.66        9.42      1.52 o 
  -8   6   2        9.88        8.85      1.84 o 
  -7   6   2      154.37      172.19      6.74 o 
  -6   6   2      290.18      289.49      8.49 o 
  -5   6   2       58.61       60.44      3.29 o 
  -4   6   2       24.59       19.09      1.82 o 
  -3   6   2        5.85        8.04      1.31 o 
  -2   6   2      132.53      117.52      4.87 o 
  -1   6   2       58.80       55.38      2.58 o 
   0   6   2      914.96      842.65     28.83 o 
   1   6   2      486.14      434.98     23.86 o 
   2   6   2       71.33       76.53      4.43 o 
   3   6   2        1.25       -0.74      1.51 o 
   4   6   2      218.32      238.11      8.76 o 
   5   6   2        0.68        3.94      1.12 o 
   6   6   2      119.72      144.21      7.51 o 
   7   6   2        7.91        4.02      1.12 o 
   8   6   2       11.91        6.65      1.99 o 
  -8   7   2       24.39       20.46      4.16 o 
  -7   7   2       14.05       10.50      2.39 o 
  -6   7   2        3.77        1.05      1.34 o 
  -5   7   2       20.10       24.83      2.20 o 
  -4   7   2       65.50       68.04      3.55 o 
  -3   7   2       58.11       65.81      3.46 o 
  -2   7   2       13.32       11.63      1.87 o 
  -1   7   2       13.29       10.80      1.85 o 
   0   7   2      171.70      181.24      9.72 o 
   1   7   2        0.14        0.23      1.58 o 
   2   7   2      102.74      105.33      9.47 o 
   3   7   2      496.85      559.27     23.65 o 
   4   7   2      130.18      151.06      7.79 o 
   5   7   2      110.08      107.21      4.23 o 
   6   7   2       13.14       12.61      1.36 o 
   7   7   2       34.63       30.68      4.62 o 
  -7   8   2       15.86       22.69      2.88 o 
  -6   8   2       68.84       68.24      5.53 o 
  -5   8   2       27.58       33.62      2.97 o 
  -4   8   2       21.19       20.08      2.32 o 
  -3   8   2        0.02        1.64      1.44 o 
  -2   8   2      147.85      141.14      6.96 o 
  -1   8   2      175.91      171.24      8.11 o 
   0   8   2      187.85      181.62      9.29 o 
   1   8   2      567.65      598.66     30.85 o 
   2   8   2       94.21      100.84      7.39 o 
   3   8   2      164.42      143.12      7.74 o 
   4   8   2        2.39        3.50      1.45 o 
   5   8   2       13.22        9.61      1.57 o 
   6   8   2       58.36       49.15      4.39 o 
  -6   9   2        0.51        0.03      1.73 o 
  -5   9   2        0.01       -0.71      1.22 o 
  -4   9   2        7.68        7.80      1.63 o 
  -3   9   2       13.57       23.24      2.44 o 
  -2   9   2      282.09      291.93     15.20 o 
  -1   9   2      253.76      248.06     11.10 o 
   0   9   2      211.80      216.86     12.24 o 
   1   9   2        0.23       -0.20      1.87 o 
   2   9   2        0.60        2.71      2.11 o 
   3   9   2        4.45        1.46      2.16 o 
   4   9   2       37.53       39.90      9.52 o 
  -5  10   2       23.44       17.63      3.16 o 
  -4  10   2        3.46        3.86      2.38 o 
  -3  10   2        7.74        7.91      1.75 o 
  -2  10   2        5.71        6.55      1.87 o 
  -1  10   2       44.43       43.46      5.16 o 
   0  10   2        8.78        9.48      2.22 o 
   1  10   2       21.91       22.18      2.96 o 
   2  10   2        6.84        8.66      2.11 o 
   3  10   2       50.53       54.16      5.83 o 
  -3 -10   3        0.46       -1.16      2.32 o 
  -2 -10   3       40.14       41.95      5.99 o 
  -1 -10   3        6.65        2.66      2.99 o 
   0 -10   3       36.58       40.95      4.58 o 
   1 -10   3       10.44       12.13      3.32 o 
   2 -10   3       44.30       38.80      5.33 o 
   3 -10   3       72.16       71.22     11.43 o 
   4 -10   3       67.35       71.50      8.51 o 
  -5  -9   3       25.17       27.07      5.07 o 
  -4  -9   3       67.10       67.13      4.89 o 
  -3  -9   3        4.90        3.99      2.99 o 
  -2  -9   3       97.11       99.05     10.19 o 
  -1  -9   3       23.49       21.43      2.93 o 
   0  -9   3      219.46      213.32     12.53 o 
   1  -9   3      273.58      253.78     20.09 o 
   2  -9   3       80.96       95.34      6.25 o 
   3  -9   3       34.93       45.83      4.99 o 
   4  -9   3        7.35        8.15      1.91 o 
   5  -9   3       25.98       25.33      2.10 o 
  -6  -8   3        1.64        0.83      1.53 o 
  -5  -8   3       13.19       12.60      2.27 o 
  -4  -8   3       75.88       67.06      8.01 o 
  -3  -8   3      170.85      154.36     14.43 o 
  -2  -8   3      991.99      901.46     47.82 o 
  -1  -8   3      118.99      109.19      7.36 o 
   0  -8   3        2.01        3.13      2.03 o 
   1  -8   3        0.43        0.89      1.42 o 
   2  -8   3       19.96       26.26      3.17 o 
   3  -8   3       14.94       11.39      2.23 o 
   4  -8   3        3.11        4.52      1.93 o 
   5  -8   3       46.37       52.13      7.58 o 
   6  -8   3      368.11      365.08     15.30 o 
   7  -8   3       61.53       64.73      5.17 o 
  -7  -7   3       16.43       22.56      1.83 o 
  -6  -7   3        1.19       -0.28      3.13 o 
  -5  -7   3      126.23      101.15     16.40 o 
  -4  -7   3      749.64      753.89     59.21 o 
  -3  -7   3      183.88      179.33     10.62 o 
  -2  -7   3        0.35        2.96      1.50 o 
  -1  -7   3       65.07       58.01      3.84 o 
   0  -7   3      214.66      185.77      8.67 o 
   1  -7   3      247.92      216.72     18.22 o 
   2  -7   3       27.16       30.93      2.61 o 
   3  -7   3       17.03       21.39      2.35 o 
   4  -7   3        0.26        1.20      1.64 o 
   5  -7   3       41.30       52.37      4.64 o 
   6  -7   3       12.34       11.62      2.59 o 
   7  -7   3       35.19       36.85      2.37 o 
  -8  -6   3        2.63        2.43      1.07 o 
  -7  -6   3       37.22       35.09      2.47 o 
  -6  -6   3      100.44      112.95      9.38 o 
  -5  -6   3      173.07      186.78      8.25 o 
  -4  -6   3      464.06      455.54     32.49 o 
  -3  -6   3      132.47      110.97      5.68 o 
  -2  -6   3      396.89      358.25     15.37 o 
  -1  -6   3      183.36      163.70      7.62 o 
   0  -6   3       41.29       34.67      2.14 o 
   1  -6   3      212.37      182.26      6.96 o 
   2  -6   3       47.26       44.69      2.98 o 
   3  -6   3      301.29      298.19     11.62 o 
   4  -6   3     1324.96     1528.08     60.68 o 
   5  -6   3      358.44      410.35     20.97 o 
   6  -6   3       11.29       14.70      1.80 o 
   7  -6   3       24.59       23.64      1.79 o 
   8  -6   3        0.07       -0.70      1.01 o 
  -9  -5   3       68.91       90.39      4.33 o 
  -8  -5   3       75.03       85.81      3.89 o 
  -7  -5   3        4.99        6.03      1.72 o 
  -6  -5   3      351.44      390.16     13.63 o 
  -5  -5   3      552.90      581.71     21.95 o 
  -4  -5   3       44.53       52.33      3.17 o 
  -3  -5   3      133.96       92.67      4.35 o 
  -2  -5   3      147.11      112.34      5.46 o 
  -1  -5   3       63.19       60.38      3.41 o 
   0  -5   3       27.25       21.74      2.11 o 
   1  -5   3       18.16       21.98      3.03 o 
   2  -5   3      418.56      374.57     13.88 o 
   3  -5   3     1124.55     1195.08     42.37 o 
   4  -5   3      988.78     1026.07     31.07 o 
   5  -5   3       45.03       58.40      3.43 o 
   6  -5   3        0.01        0.03      1.20 o 
   7  -5   3        9.18       10.77      1.41 o 
   8  -5   3        3.98        4.71      1.30 o 
  -9  -4   3       42.16       35.24      4.81 o 
  -8  -4   3      208.47      240.70      8.51 o 
  -7  -4   3      269.40      315.17     10.10 o 
  -6  -4   3      162.16      174.22      6.13 o 
  -5  -4   3       99.08       95.92      4.08 o 
  -4  -4   3      229.82      213.72      7.80 o 
  -3  -4   3      450.56      429.36     22.16 o 
  -2  -4   3       76.73       47.46      3.51 o 
   0  -4   3      156.18      115.18      7.91 o 
   3  -4   3      311.23      280.65     10.66 o 
   4  -4   3        1.26        3.98      1.00 o 
   5  -4   3        3.16        5.56      1.51 o 
   6  -4   3       27.26       37.31      2.87 o 
   7  -4   3        3.12        4.32      1.15 o 
   8  -4   3       58.06       63.15      3.54 o 
   9  -4   3        8.86        8.28      1.72 o 
 -10  -3   3      101.14      100.84      6.14 o 
  -9  -3   3      121.61      130.99      5.57 o 
  -8  -3   3       70.08       74.38      3.41 o 
  -7  -3   3       17.29       18.64      1.89 o 
  -6  -3   3      130.90      128.82      5.14 o 
  -5  -3   3       96.23      103.48      4.83 o 
  -4  -3   3      115.61       95.03      4.37 o 
  -3  -3   3      178.97      201.60      9.94 o 
  -2  -3   3      488.64      467.21     13.77 o 
  -1  -3   3      447.18      429.52     16.16 o 
   0  -3   3        3.19        2.07      0.29 o 
   1  -3   3       22.56       22.50      1.14 o 
   2  -3   3     1904.39     1674.24     76.92 o 
   3  -3   3      156.39      112.19      8.24 o 
   4  -3   3      251.22      258.93     10.35 o 
   5  -3   3        9.34       11.82      1.32 o 
   6  -3   3        5.55        8.76      1.22 o 
   7  -3   3        0.06        1.97      1.09 o 
   8  -3   3      186.08      194.11      8.01 o 
   9  -3   3      118.82      115.14      7.45 o 
 -10  -2   3        0.46        0.29      1.07 o 
  -9  -2   3       14.00       13.17      1.91 o 
  -8  -2   3      452.35      530.00     20.62 o 
  -7  -2   3        7.93        9.00      1.45 o 
  -6  -2   3        4.81        5.46      1.28 o 
  -5  -2   3      364.49      351.81     11.79 o 
  -4  -2   3      466.61      376.13     25.36 o 
  -3  -2   3      181.05      222.90      7.67 o 
  -2  -2   3       83.38       83.85      2.71 o 
  -1  -2   3       25.76       17.93      0.69 o 
   0  -2   3      565.83      515.32     28.10 o 
   1  -2   3       47.49       56.86      2.42 o 
   2  -2   3      156.97      146.93      8.10 o 
   3  -2   3       58.79       65.09      3.60 o 
   4  -2   3        1.35        0.66      1.41 o 
   5  -2   3       68.57       52.21      3.44 o 
   6  -2   3     1039.52     1198.00     38.40 o 
   7  -2   3      498.96      550.37     18.24 o 
   8  -2   3       36.23       33.35      2.43 o 
   9  -2   3        7.06        7.90      1.39 o 
 -10  -1   3        1.17        1.17      1.70 o 
  -9  -1   3      109.01      119.42      5.75 o 
  -8  -1   3       58.62       60.62      4.46 o 
  -7  -1   3      183.24      212.72      7.55 o 
  -6  -1   3      143.05      141.61      5.19 o 
  -5  -1   3      121.95      138.83      4.94 o 
  -4  -1   3      522.87      540.60     58.04 o 
  -3  -1   3     2724.64     3093.36     99.91 o 
  -2  -1   3      500.42      590.78     19.34 o 
  -1  -1   3     2038.42     1168.63     53.78 o 
   0  -1   3     1783.55     1652.71     75.24 o 
   1  -1   3        3.18        1.18      1.13 o 
   2  -1   3      461.54      435.73     14.44 o 
   3  -1   3        7.50        2.33      1.66 o 
   4  -1   3      202.48      142.10     10.72 o 
   5  -1   3      244.27      257.20      7.08 o 
   6  -1   3        0.69        1.19      0.83 o 
   7  -1   3       20.20       18.66      1.73 o 
   8  -1   3       34.30       30.78      2.21 o 
   9  -1   3        0.91        1.47      1.46 o 
 -10   0   3      191.81      181.97     10.23 o 
  -9   0   3       11.31       12.91      1.70 o 
  -8   0   3        4.21        4.52      1.38 o 
  -7   0   3      213.92      242.76      8.40 o 
  -6   0   3      279.12      301.60     10.00 o 
  -5   0   3       89.60       66.08      3.13 o 
  -4   0   3       47.36       33.77      2.13 o 
  -3   0   3       84.79       86.85      3.84 o 
  -2   0   3      243.66      276.57      9.37 o 
  -1   0   3     6490.72     9248.97    418.78 o 
   0   0   3       23.24       25.30      1.04 o 
   1   0   3     1567.17     1485.77     48.21 o 
   2   0   3       52.09       73.21      2.73 o 
   3   0   3      101.12      101.21      3.83 o 
   5   0   3      556.30      609.65     15.82 o 
   6   0   3       37.04       42.83      2.01 o 
   7   0   3       11.47       11.80      1.22 o 
   8   0   3      130.29      131.90      5.09 o 
   9   0   3       40.15       35.85      3.64 o 
 -10   1   3        8.88        4.71      1.41 o 
  -9   1   3      446.44      500.37     19.37 o 
  -8   1   3       97.45      111.26      5.56 o 
  -7   1   3      234.18      257.97      8.11 o 
  -6   1   3       27.61       33.57      1.95 o 
  -5   1   3      332.55      320.68     14.72 o 
  -4   1   3        1.52        3.04      1.11 o 
  -3   1   3      350.70      367.24     14.27 o 
  -2   1   3     4970.73     6424.86    291.74 o 
  -1   1   3      105.34      107.11      5.25 o 
   0   1   3      211.31      213.21      8.36 o 
   1   1   3      393.90      349.98     11.60 o 
   2   1   3     1741.42     1508.70     67.34 o 
   3   1   3      649.29      524.59     20.14 o 
   4   1   3        1.13        0.54      1.00 o 
   5   1   3       87.69       79.48      2.62 o 
   6   1   3      119.41      129.96      4.00 o 
   7   1   3       90.81       87.48      3.38 o 
   8   1   3       83.16       91.95      4.11 o 
   9   1   3       61.44       35.82      3.04 o 
 -10   2   3      104.54       94.73      4.55 o 
  -9   2   3        0.27       -1.22      1.22 o 
  -8   2   3       15.68       19.50      2.06 o 
  -7   2   3       20.48       21.93      2.36 o 
  -6   2   3        1.30        0.71      0.91 o 
  -5   2   3        0.48        0.32      0.79 o 
  -4   2   3       19.53       13.64      2.66 o 
  -3   2   3      459.03      480.87     31.97 o 
  -2   2   3      922.96      959.90     51.42 o 
  -1   2   3      625.96      658.97     30.58 o 
   0   2   3       36.87       27.26      1.85 o 
   1   2   3     1568.52     1488.72     48.42 o 
   2   2   3      534.13      457.66     15.28 o 
   4   2   3       17.68       15.98      1.22 o 
   5   2   3      471.98      536.77     15.95 o 
   6   2   3      202.51      214.99      7.83 o 
   7   2   3      157.21      164.41      5.68 o 
   8   2   3       22.16       22.87      1.76 o 
   9   2   3       16.99       16.62      2.50 o 
 -10   3   3       29.42       22.02      2.41 o 
  -9   3   3      149.30      163.22     13.08 o 
  -8   3   3       49.45       57.83      3.07 o 
  -7   3   3       85.24      101.24      4.09 o 
  -6   3   3        2.92        0.70      0.85 o 
  -5   3   3       38.98       41.46      1.96 o 
  -4   3   3      876.57      837.50     32.63 o 
  -2   3   3     1675.87     1738.77     65.20 o 
  -1   3   3     2077.45     1973.71     90.84 o 
   0   3   3      149.63      112.00      6.92 o 
   1   3   3        0.87        0.05      0.47 o 
   3   3   3      125.68      153.62      6.26 o 
   4   3   3       97.22      104.45      3.35 o 
   5   3   3      325.69      374.30     11.44 o 
   6   3   3      762.18      860.56     25.42 o 
   7   3   3        2.56        6.21      1.19 o 
   8   3   3        0.15        0.38      0.95 o 
   9   3   3        3.25        2.34      1.05 o 
 -10   4   3       24.29       21.12      2.83 o 
  -9   4   3        0.25       -0.43      1.17 o 
  -8   4   3       37.78       37.86      2.55 o 
  -7   4   3       29.21       32.22      2.42 o 
  -6   4   3       51.78       53.51      2.34 o 
  -5   4   3      818.46      848.90     25.09 o 
  -4   4   3       88.78       68.35      2.73 o 
  -3   4   3     1291.67     1128.16     53.70 o 
  -1   4   3       34.25       25.65      2.50 o 
   0   4   3      148.65      169.92     11.78 o 
   2   4   3      551.53      555.72     22.42 o 
   3   4   3       14.52       19.44      1.53 o 
   4   4   3      569.98      674.50     20.20 o 
   5   4   3       22.74       31.93      1.79 o 
   6   4   3        3.78        4.31      1.02 o 
   7   4   3        0.69        0.83      0.98 o 
   8   4   3       83.91       83.23      6.15 o 
  -9   5   3       47.97       47.97      6.56 o 
  -8   5   3       31.25       32.03      2.34 o 
  -7   5   3      111.24      111.50      4.30 o 
  -6   5   3      181.71      181.02      5.62 o 
  -5   5   3      131.63      123.56      4.48 o 
  -4   5   3      100.81      112.30      4.79 o 
  -3   5   3      479.04      389.04     13.89 o 
  -2   5   3       53.37       58.47      2.54 o 
  -1   5   3       29.19       25.30      2.19 o 
   0   5   3        5.79        5.62      1.01 o 
   1   5   3      766.39      741.51     24.02 o 
   2   5   3        4.01        4.72      1.24 o 
   3   5   3        4.40        9.08      1.35 o 
   4   5   3      474.58      538.05     16.53 o 
   5   5   3      212.63      245.35      8.11 o 
   6   5   3       60.12       53.04      2.96 o 
   7   5   3        3.16        0.70      1.03 o 
   8   5   3       69.32       79.34      3.47 o 
  -9   6   3        9.35        6.84      1.63 o 
  -8   6   3       66.04       53.25      8.82 o 
  -7   6   3        5.24        5.38      1.26 o 
  -6   6   3        1.24        3.62      1.03 o 
  -5   6   3      181.80      191.10      7.61 o 
  -4   6   3      266.53      273.84     10.32 o 
  -3   6   3       57.13       60.94      3.24 o 
  -2   6   3        0.22        0.70      0.95 o 
  -1   6   3      147.57      172.56      6.67 o 
   0   6   3       20.65       22.24      1.97 o 
   1   6   3       61.17       55.74      2.82 o 
   2   6   3      983.33     1062.01     42.71 o 
   3   6   3      485.08      540.25     22.39 o 
   4   6   3      130.30      120.14      4.82 o 
   5   6   3       79.70       67.32      3.12 o 
   6   6   3      103.57      102.75      4.37 o 
   7   6   3        0.00       -0.12      0.92 o 
  -8   7   3       64.73       64.38      7.34 o 
  -7   7   3       53.89       55.05      4.84 o 
  -6   7   3        6.17       11.14      1.50 o 
  -5   7   3        0.08        0.12      1.14 o 
  -4   7   3        1.35        0.08      1.15 o 
  -3   7   3        3.73        5.56      1.41 o 
  -2   7   3       24.96       17.66      2.00 o 
  -1   7   3      929.88      978.96     40.01 o 
   0   7   3      884.92      818.88     28.41 o 
   1   7   3      636.77      628.36     46.33 o 
   2   7   3       51.45       56.92      4.22 o 
   3   7   3        4.79        3.26      1.69 o 
   4   7   3        0.38        2.96      1.29 o 
   5   7   3        2.18        2.18      1.00 o 
   6   7   3       73.85       84.23      6.94 o 
  -7   8   3        2.61        3.59      2.03 o 
  -6   8   3       23.27       23.52      2.60 o 
  -5   8   3       12.18        8.31      1.72 o 
  -4   8   3       44.36       50.34      3.62 o 
  -3   8   3       32.09       33.45      3.08 o 
  -2   8   3       92.22       89.32      5.92 o 
  -1   8   3      149.09      147.42      7.30 o 
   0   8   3       16.38       18.15      2.44 o 
   1   8   3        4.18        2.15      2.08 o 
   2   8   3        2.18        1.66      1.96 o 
   3   8   3       43.98       38.33      3.11 o 
   4   8   3       85.81      111.07      8.49 o 
   5   8   3       16.39       21.76      2.28 o 
  -6   9   3       28.80       22.89      2.09 o 
  -5   9   3        7.99       10.08      1.76 o 
  -4   9   3        3.49        2.50      1.50 o 
  -3   9   3       55.71       55.23      4.32 o 
  -2   9   3       63.33       72.55      5.15 o 
  -1   9   3       78.42       86.87      5.36 o 
   0   9   3       52.34       56.75      4.82 o 
   1   9   3       35.29       42.54      4.31 o 
   2   9   3        2.39        2.37      1.99 o 
   3   9   3       26.91       24.38      3.19 o 
   4   9   3       22.12       21.36      2.84 o 
  -5  10   3        1.35        0.83      2.16 o 
  -4  10   3       39.97       34.47      3.04 o 
  -3  10   3       74.04       68.39      4.69 o 
  -2  10   3      100.08       96.71      7.27 o 
  -1  10   3        3.74        1.33      2.49 o 
   0  10   3        4.78        5.02      1.99 o 
   1  10   3        2.08        2.70      1.91 o 
   2  10   3       53.66       64.17      6.67 o 
   3  10   3       47.12       59.82      6.17 o 
  -3 -10   4        0.28       -1.49      2.32 o 
  -2 -10   4        2.78        3.16      2.99 o 
  -1 -10   4      191.38      172.90     15.64 o 
   0 -10   4      208.51      204.71     19.95 o 
   1 -10   4       37.84       42.44      4.99 o 
   2 -10   4       26.49       29.27      4.32 o 
   3 -10   4        1.45        0.83      1.41 o 
  -5  -9   4        3.32        2.12      1.56 o 
  -4  -9   4       16.87       12.80      3.49 o 
  -3  -9   4       47.51       37.30      6.00 o 
  -2  -9   4      236.90      238.95     13.84 o 
  -1  -9   4        0.29        0.66      1.75 o 
   0  -9   4        0.33        0.20      1.78 o 
   1  -9   4       53.74       57.47      7.00 o 
   2  -9   4        1.64        3.57      1.76 o 
   3  -9   4        8.75        9.57      2.05 o 
   4  -9   4        0.01        0.58      1.58 o 
   5  -9   4        2.79        3.70      1.51 o 
  -6  -8   4       18.33       20.97      2.58 o 
  -5  -8   4       62.41       67.61      5.05 o 
  -4  -8   4      348.35      336.90     27.99 o 
  -3  -8   4       15.63       14.79      4.15 o 
  -2  -8   4      379.70      372.54     20.73 o 
  -1  -8   4      187.96      177.28     14.70 o 
   0  -8   4      255.95      240.49     14.03 o 
   1  -8   4        0.97        0.94      1.38 o 
   2  -8   4       33.08       39.46      3.88 o 
   3  -8   4        5.25        7.09      2.05 o 
   4  -8   4        4.67        4.73      1.88 o 
   5  -8   4      203.40      210.24      9.10 o 
   6  -8   4      208.91      193.41     13.26 o 
  -7  -7   4      104.84      108.88      4.98 o 
  -6  -7   4       17.02       16.01      1.94 o 
  -5  -7   4        1.57        0.17      2.99 o 
  -4  -7   4      698.54      718.61     36.80 o 
  -3  -7   4       19.54       22.98      2.49 o 
  -2  -7   4       48.74       50.74      4.38 o 
  -1  -7   4       24.54       21.13      2.35 o 
   0  -7   4      156.45      147.36      9.16 o 
   1  -7   4       33.89       34.32      3.15 o 
   2  -7   4       59.26       67.38      3.81 o 
   3  -7   4       32.56       36.23      2.94 o 
   4  -7   4      172.44      195.55      8.41 o 
   5  -7   4      395.92      461.30     16.46 o 
   6  -7   4       81.06       94.96      5.23 o 
   7  -7   4       28.93       26.38      2.62 o 
  -8  -6   4        4.45        2.86      1.15 o 
  -7  -6   4       27.24       36.92      3.10 o 
  -6  -6   4      280.56      290.25     13.45 o 
  -5  -6   4        6.01        9.71      1.80 o 
  -4  -6   4        1.32        1.67      1.43 o 
  -3  -6   4      355.42      319.65     14.04 o 
  -2  -6   4        9.62       15.17      1.90 o 
  -1  -6   4       38.94       38.39      2.96 o 
   0  -6   4      231.00      206.27     12.06 o 
   1  -6   4      448.08      465.92     17.19 o 
   2  -6   4      481.48      514.81     19.01 o 
   3  -6   4        8.34        8.08      1.65 o 
   4  -6   4      221.99      260.33     10.56 o 
   5  -6   4       13.95       17.35      1.75 o 
   6  -6   4        2.85        4.13      1.11 o 
   7  -6   4       10.46        9.64      1.29 o 
   8  -6   4       15.64       12.05      1.39 o 
  -9  -5   4       89.37      103.91      6.79 o 
  -8  -5   4       66.97       79.76      6.45 o 
  -7  -5   4      397.91      445.68     33.45 o 
  -6  -5   4       92.11      106.24      8.72 o 
  -5  -5   4      102.99      106.00      5.21 o 
  -4  -5   4        0.75       -0.70      0.98 o 
  -3  -5   4       59.41       56.17      2.76 o 
  -2  -5   4        0.71        2.03      1.07 o 
  -1  -5   4       89.47       82.32      5.65 o 
   0  -5   4     1174.16     1036.31     61.12 o 
   1  -5   4       56.90       52.87      2.76 o 
   2  -5   4       15.15       16.18      1.74 o 
   3  -5   4      345.56      316.47     12.17 o 
   4  -5   4      393.56      428.98     14.92 o 
   5  -5   4      293.26      302.35     10.86 o 
   6  -5   4       54.47       63.11      4.93 o 
   7  -5   4        6.76        7.87      1.41 o 
   8  -5   4       21.06       21.20      1.88 o 
  -9  -4   4       17.61       19.30      2.04 o 
  -8  -4   4       37.06       35.84      3.17 o 
  -7  -4   4       54.65       51.86      3.22 o 
  -6  -4   4      435.41      447.65     15.42 o 
  -5  -4   4      174.53      168.39     11.37 o 
  -4  -4   4      115.10       99.12      4.72 o 
  -3  -4   4        1.03       -0.84      0.84 o 
  -2  -4   4       32.30       25.97      4.49 o 
   2  -4   4      234.78      207.46      8.00 o 
   3  -4   4       91.73       84.85      3.33 o 
   4  -4   4       39.95       47.21      2.47 o 
   5  -4   4       67.06       77.69      3.63 o 
   6  -4   4      180.13      187.50      6.44 o 
   7  -4   4      240.72      276.15     12.57 o 
   8  -4   4      267.67      287.75     11.17 o 
   9  -4   4        3.72        2.45      1.32 o 
 -10  -3   4        2.37        5.94      1.87 o 
  -9  -3   4      105.80      125.76      5.82 o 
  -8  -3   4      127.68      147.80      6.01 o 
  -7  -3   4      104.87      123.85      5.21 o 
  -6  -3   4        0.13       -0.33      1.13 o 
  -5  -3   4       47.67       40.82      3.03 o 
  -4  -3   4        1.61       11.07      3.24 o 
  -2  -3   4     2613.19     2648.49    170.77 o 
  -1  -3   4       20.75       14.10      1.28 o 
   0  -3   4        7.67       12.38      0.99 o 
   1  -3   4      187.09      195.24      7.57 o 
   3  -3   4       56.06       46.97      4.09 o 
   4  -3   4      155.86      160.86      8.39 o 
   5  -3   4      260.45      290.78      9.14 o 
   6  -3   4      246.01      263.54      8.47 o 
   7  -3   4      145.78      171.62      6.55 o 
   8  -3   4       72.82       73.38      3.68 o 
   9  -3   4        5.10        2.18      1.09 o 
 -10  -2   4        4.66        2.14      1.29 o 
  -9  -2   4       22.49       20.12      2.26 o 
  -8  -2   4      383.90      455.49     17.99 o 
  -7  -2   4       11.00       11.01      1.83 o 
  -6  -2   4      342.75      379.53     14.88 o 
  -5  -2   4      629.80      653.86     31.17 o 
  -4  -2   4     1349.18      217.24     16.34 o 
  -3  -2   4       29.14       33.45      3.83 o 
  -2  -2   4      213.44      175.69      6.99 o 
  -1  -2   4     1161.79     1197.43     44.77 o 
   0  -2   4       44.71       45.09      3.00 o 
   1  -2   4        4.38        1.48      0.39 o 
   2  -2   4       11.24       20.89      1.27 o 
   3  -2   4       36.85       34.81      3.16 o 
   4  -2   4        8.68        7.32      0.88 o 
   5  -2   4      107.67       92.91      3.44 o 
   6  -2   4       99.08      112.21      4.55 o 
   7  -2   4        2.00        2.82      1.17 o 
   8  -2   4        1.17        1.23      1.09 o 
   9  -2   4       45.62       32.66      3.14 o 
 -10  -1   4       24.01       16.91      2.51 o 
  -9  -1   4        0.13        0.39      1.44 o 
  -8  -1   4      324.44      363.45     12.18 o 
  -7  -1   4      748.20      861.29     27.25 o 
  -6  -1   4      818.43      826.74     26.09 o 
  -5  -1   4      301.18      324.19     10.63 o 
  -4  -1   4      410.42      446.86     45.64 o 
  -3  -1   4       78.36      114.58      4.37 o 
  -2  -1   4      451.40      511.43     22.60 o 
  -1  -1   4     1489.56     1680.81     57.99 o 
   0  -1   4     3048.40     2857.31    131.32 o 
   1  -1   4        3.70        3.77      0.65 o 
   2  -1   4        5.65        7.25      1.21 o 
   3  -1   4     1260.17     1149.99     43.48 o 
   4  -1   4      530.05      592.29     17.43 o 
   5  -1   4        9.18        8.79      1.44 o 
   6  -1   4       72.87       75.28      2.92 o 
   7  -1   4        0.05       -0.09      1.03 o 
   8  -1   4        9.44        5.89      1.37 o 
   9  -1   4       47.44       39.89      3.37 o 
 -10   0   4       32.97       24.81      3.33 o 
  -9   0   4      236.91      272.47      9.55 o 
  -8   0   4       51.79       53.20      2.85 o 
  -7   0   4       26.03       32.40      3.69 o 
  -6   0   4       51.15       44.93      2.24 o 
  -5   0   4       86.71      105.11      4.48 o 
  -4   0   4      218.91      263.58      9.18 o 
  -3   0   4      409.39      424.82     16.39 o 
  -2   0   4     1661.73     1943.44     72.77 o 
  -1   0   4      355.76      367.67     14.08 o 
   0   0   4     3302.34     3464.32    116.30 o 
   1   0   4      593.40      519.48     17.09 o 
   2   0   4      246.84      219.53      8.16 o 
   3   0   4     1258.71      927.78     48.30 o 
   4   0   4       29.53       22.68      1.30 o 
   5   0   4       42.50       42.54      1.92 o 
   6   0   4       49.88       55.02      2.37 o 
   7   0   4       26.00       30.69      1.95 o 
   8   0   4        5.78        5.27      1.31 o 
   9   0   4       11.48       10.22      1.60 o 
 -10   1   4        5.92        4.90      1.45 o 
  -9   1   4      149.14      154.18      8.56 o 
  -8   1   4      330.78      346.19     12.42 o 
  -7   1   4      343.09      385.96     10.78 o 
  -6   1   4       11.11       16.64      1.52 o 
  -5   1   4       97.44      107.62      4.72 o 
  -4   1   4       41.87       38.21      5.00 o 
  -3   1   4       52.47       78.15      4.36 o 
  -2   1   4     1493.66     1562.82     71.49 o 
  -1   1   4     3052.58     3333.30    126.22 o 
   0   1   4     1535.05     1488.30     48.43 o 
   1   1   4        3.97        3.51      0.47 o 
   2   1   4      171.98      157.71      5.64 o 
   4   1   4      169.50      192.58      5.38 o 
   5   1   4      171.15      165.49      4.80 o 
   6   1   4      216.22      224.86      6.40 o 
   7   1   4      299.59      305.95      9.28 o 
   8   1   4       76.41       76.10      3.53 o 
   9   1   4        3.50        3.13      1.31 o 
 -10   2   4      164.29      150.39     11.92 o 
  -9   2   4       96.29      102.94      6.21 o 
  -8   2   4       26.19       24.39      2.03 o 
  -7   2   4       43.12       48.20      2.79 o 
  -6   2   4      193.15      213.72      7.83 o 
  -5   2   4      159.12      140.27      7.30 o 
  -3   2   4      268.28      250.64     21.11 o 
  -2   2   4      622.27      588.49     27.33 o 
  -1   2   4     4699.88     4647.29    212.94 o 
   0   2   4      500.99      486.57     18.58 o 
   1   2   4      150.18      156.08      5.61 o 
   2   2   4       52.10       41.54      3.84 o 
   3   2   4      847.04      864.15     49.06 o 
   4   2   4       49.16       47.71      1.91 o 
   5   2   4      269.08      288.05      9.79 o 
   6   2   4      218.74      218.37      6.47 o 
   7   2   4        0.52        1.14      1.00 o 
   8   2   4       17.38       12.75      1.48 o 
   9   2   4       61.32       49.30      2.82 o 
 -10   3   4        2.05       -0.60      1.23 o 
  -9   3   4        5.08        4.43      1.46 o 
  -8   3   4       47.18       55.92      3.51 o 
  -7   3   4        4.78        5.54      1.31 o 
  -6   3   4       61.83       67.61      2.82 o 
  -5   3   4     1136.07     1081.60     31.51 o 
  -4   3   4      401.44      361.71     12.14 o 
  -2   3   4      131.32      133.32      6.95 o 
  -1   3   4       96.79       98.02      5.21 o 
   0   3   4      719.53      629.11     23.99 o 
   3   3   4       13.33       10.58      1.02 o 
   4   3   4        6.51        6.45      0.92 o 
   5   3   4       49.39       56.45      2.36 o 
   6   3   4      480.06      538.95     16.13 o 
   7   3   4       54.14       42.42      2.38 o 
   8   3   4       15.76       12.89      1.31 o 
 -10   4   4        3.00        3.49      1.49 o 
  -9   4   4        2.32        1.61      1.16 o 
  -8   4   4       20.78       21.43      2.05 o 
  -7   4   4      367.29      372.07     13.10 o 
  -6   4   4       26.59       38.80      2.10 o 
  -5   4   4       15.42       13.05      1.32 o 
  -4   4   4      128.67      108.56      4.11 o 
  -3   4   4      782.96      675.79     20.48 o 
   1   4   4        0.01        1.69      1.09 o 
   2   4   4       93.64       93.90      3.41 o 
   3   4   4      464.13      467.99     14.27 o 
   4   4   4      669.36      663.82     20.08 o 
   5   4   4      437.92      464.09     14.46 o 
   6   4   4      289.35      267.80      9.53 o 
   7   4   4        1.93        2.51      1.04 o 
   8   4   4        5.42        4.32      1.06 o 
  -9   5   4        4.89        4.94      1.37 o 
  -8   5   4        0.11        1.35      1.15 o 
  -7   5   4       89.58       92.89      3.70 o 
  -6   5   4      105.01      114.83      3.95 o 
  -5   5   4      349.29      350.69     11.04 o 
  -4   5   4      410.25      443.09     13.60 o 
  -3   5   4       63.90       58.42      2.72 o 
  -2   5   4      151.24      138.09      4.88 o 
  -1   5   4       26.43       23.58      1.88 o 
   0   5   4      407.30      419.79     14.87 o 
   1   5   4      621.61      593.67     18.47 o 
   2   5   4      750.54      724.50     21.38 o 
   3   5   4      404.69      366.63     10.48 o 
   4   5   4        0.31        1.51      0.88 o 
   5   5   4       33.36       42.32      2.42 o 
   6   5   4        0.08        0.08      0.97 o 
   7   5   4       48.20       47.64      2.61 o 
   8   5   4       69.65       55.06      4.18 o 
  -9   6   4       50.51       36.17      2.99 o 
  -8   6   4       46.42       46.41      5.30 o 
  -7   6   4       45.85       44.95      2.23 o 
  -6   6   4       59.79       69.37      2.90 o 
  -5   6   4       13.89       13.57      1.72 o 
  -4   6   4       79.50      101.46      4.66 o 
  -3   6   4      495.88      489.51     17.51 o 
  -2   6   4      471.74      418.39     19.29 o 
  -1   6   4      138.44      140.07      5.73 o 
   0   6   4      154.32      143.23      5.83 o 
   1   6   4      316.19      326.95     11.97 o 
   2   6   4       27.27       28.86      2.36 o 
   3   6   4       72.22       60.22      2.72 o 
   4   6   4      103.37      103.15      4.01 o 
   5   6   4        4.42        5.78      1.14 o 
   6   6   4       35.68       33.16      4.07 o 
   7   6   4       36.64       34.27      2.11 o 
  -8   7   4        2.76        0.50      2.82 o 
  -7   7   4        9.04        9.60      1.39 o 
  -6   7   4        2.29        2.15      1.13 o 
  -5   7   4       30.71       29.08      2.49 o 
  -4   7   4      129.40      131.32      5.86 o 
  -3   7   4       40.26       47.22      3.27 o 
  -2   7   4       76.28       61.78      4.87 o 
  -1   7   4        9.84       12.80      1.72 o 
   0   7   4       19.09       26.51      2.36 o 
   1   7   4      328.44      326.46     13.89 o 
   2   7   4      190.71      189.69      8.94 o 
   3   7   4       67.58       76.62      4.11 o 
   4   7   4        8.69        9.03      1.42 o 
   5   7   4        6.36        7.10      1.37 o 
   6   7   4       24.96       20.43      2.76 o 
  -7   8   4        7.65        5.40      2.24 o 
  -6   8   4      100.59       89.85      4.78 o 
  -5   8   4        8.18        8.29      1.85 o 
  -4   8   4       10.24       16.46      2.74 o 
  -3   8   4        9.90       11.34      2.10 o 
  -2   8   4       48.71       57.95      4.76 o 
  -1   8   4      122.96      119.52      8.38 o 
   0   8   4        0.05       -1.49      1.49 o 
   1   8   4        3.40        3.71      1.91 o 
   2   8   4       40.82       49.28      4.55 o 
   3   8   4       85.93      119.86      7.67 o 
   4   8   4       64.46       71.49      5.63 o 
   5   8   4      148.11      168.36     11.77 o 
  -6   9   4       79.78       87.04      9.95 o 
  -5   9   4       35.47       33.27      3.34 o 
  -4   9   4       75.18       79.98      4.97 o 
  -3   9   4       15.17       17.28      2.55 o 
  -2   9   4        7.17       13.86      2.63 o 
  -1   9   4       21.24       19.08      2.36 o 
   0   9   4       34.28       36.82      3.81 o 
   1   9   4        8.87        7.87      2.27 o 
   2   9   4       83.45       98.54     10.77 o 
   3   9   4       99.42      134.65      8.52 o 
   4   9   4      108.02      123.26      7.38 o 
  -4  10   4        6.17        6.19      1.69 o 
  -3  10   4        5.91        3.53      2.16 o 
  -2  10   4        0.74        0.95      1.81 o 
  -1  10   4       49.37       86.79      7.83 o 
   0  10   4       18.22       23.61      6.07 o 
   1  10   4       14.81       18.86      4.74 o 
   2  10   4        2.27        3.51      1.75 o 
  -3 -10   5      104.80      110.79     11.21 o 
  -2 -10   5      101.21      107.70     11.20 o 
  -1 -10   5       70.93       67.13      5.19 o 
   0 -10   5        3.34        3.52      2.57 o 
   1 -10   5       56.95       58.84      5.83 o 
   2 -10   5       59.41       57.52      5.67 o 
   3 -10   5        1.30        1.33      1.83 o 
  -5  -9   5        1.18        0.45      1.47 o 
  -4  -9   5        2.22        2.66      2.82 o 
  -3  -9   5      183.22      191.37     17.47 o 
  -2  -9   5       49.35       46.57      4.28 o 
  -1  -9   5       23.18       25.61      3.28 o 
   0  -9   5        4.79        7.16      2.14 o 
   1  -9   5       11.03        6.15      2.66 o 
   2  -9   5       35.80       40.48      3.69 o 
   3  -9   5        2.41        2.32      1.64 o 
   4  -9   5       38.94       40.07      4.58 o 
   5  -9   5       82.80       73.69      7.02 o 
  -6  -8   5       11.41       10.21      1.87 o 
  -5  -8   5       69.74       70.55      8.34 o 
  -4  -8   5      181.39      189.76     17.13 o 
  -3  -8   5        1.30        2.28      1.61 o 
  -2  -8   5      250.86      268.44     12.31 o 
  -1  -8   5        0.02       -0.77      1.58 o 
   0  -8   5      249.02      232.74     13.77 o 
   1  -8   5       18.37       18.73      2.33 o 
   2  -8   5       35.69       41.56      5.91 o 
   3  -8   5      209.58      247.49     15.00 o 
   4  -8   5       96.29       97.20      6.20 o 
   5  -8   5       23.05       23.68      1.98 o 
   6  -8   5        4.06        2.99      1.66 o 
  -7  -7   5       33.47       42.47      6.41 o 
  -6  -7   5      353.39      345.66     13.83 o 
  -5  -7   5       49.75       44.91      4.69 o 
  -4  -7   5       18.18       23.03      3.43 o 
  -3  -7   5      177.66      185.07      9.99 o 
  -2  -7   5        3.85        5.46      1.54 o 
  -1  -7   5       86.16       75.38      4.48 o 
   0  -7   5       26.87       27.17      3.39 o 
   1  -7   5        8.52        9.43      1.63 o 
   2  -7   5       29.33       34.90      3.21 o 
   3  -7   5       37.77       47.58      2.65 o 
   4  -7   5        0.09        0.47      1.02 o 
   5  -7   5       25.20       23.34      1.87 o 
   6  -7   5        0.38        1.11      1.01 o 
   7  -7   5        0.81        1.36      1.15 o 
  -8  -6   5       12.91       13.65      1.60 o 
  -7  -6   5        1.56        6.25      1.83 o 
  -6  -6   5        4.15        4.65      1.36 o 
  -5  -6   5      560.84      531.69     20.82 o 
  -4  -6   5       22.97       27.65      2.14 o 
  -3  -6   5       12.60       10.25      1.70 o 
  -2  -6   5      395.74      400.56     17.31 o 
  -1  -6   5       23.29       20.55      2.22 o 
   0  -6   5       90.60       80.25      4.02 o 
   1  -6   5      132.43      161.53      7.37 o 
   2  -6   5      381.81      411.98     15.53 o 
   3  -6   5      660.96      673.83     30.04 o 
   4  -6   5      168.90      191.98      7.35 o 
   5  -6   5        0.13        0.21      0.92 o 
   6  -6   5       19.63       21.55      1.95 o 
   7  -6   5        0.25        0.27      0.99 o 
  -9  -5   5        0.49        1.46      1.35 o 
  -8  -5   5       49.49       48.84      4.98 o 
  -7  -5   5       14.15       17.49      1.93 o 
  -6  -5   5        1.15        3.20      1.35 o 
  -5  -5   5       56.43       60.10      3.76 o 
  -4  -5   5      259.26      258.95      9.39 o 
  -3  -5   5      143.37      136.33      5.39 o 
  -2  -5   5      188.39      182.89      8.43 o 
  -1  -5   5      182.79      151.18      7.85 o 
   0  -5   5      221.10      198.46     10.26 o 
   1  -5   5        1.97        1.21      0.92 o 
   2  -5   5       79.17       84.60      3.38 o 
   3  -5   5       58.80       46.65      2.39 o 
   4  -5   5      368.16      398.34     11.42 o 
   5  -5   5      165.00      182.70      5.80 o 
   6  -5   5       40.52       49.72      2.58 o 
   7  -5   5        1.40        0.94      1.14 o 
   8  -5   5        2.33        3.39      1.01 o 
  -9  -4   5       53.82       57.77      5.71 o 
  -8  -4   5        9.10       12.05      1.95 o 
  -7  -4   5      333.76      351.46     18.12 o 
  -6  -4   5       19.27       18.51      2.03 o 
  -5  -4   5      173.71      175.65      7.64 o 
  -4  -4   5      786.12      735.30     27.98 o 
  -3  -4   5      463.06      417.58     17.07 o 
  -2  -4   5       10.50        5.50      1.08 o 
  -1  -4   5      488.98      527.64     36.65 o 
   0  -4   5      161.58      158.30      7.24 o 
   1  -4   5      134.83      118.46      4.88 o 
   2  -4   5       41.25       47.52      3.24 o 
   3  -4   5      202.89      211.28      7.00 o 
   4  -4   5      213.55      224.47      6.67 o 
   5  -4   5      291.75      361.18     11.25 o 
   6  -4   5      330.31      352.55     11.04 o 
   7  -4   5       10.23        9.66      1.45 o 
   8  -4   5       89.07       80.47      3.89 o 
  -9  -3   5        0.29       -1.26      1.26 o 
  -8  -3   5       33.28       32.81      3.66 o 
  -7  -3   5      122.67      122.38      5.98 o 
  -6  -3   5      976.44     1014.16     33.13 o 
  -5  -3   5      899.53      848.36     37.04 o 
  -4  -3   5     2082.19     1921.43     70.42 o 
  -3  -3   5      171.72      150.88     13.30 o 
   2  -3   5       73.78       72.07      3.74 o 
   3  -3   5       47.72       49.21      1.92 o 
   4  -3   5        0.11       -0.68      0.68 o 
   5  -3   5        2.45        2.20      0.86 o 
   6  -3   5       17.27       14.77      1.63 o 
   7  -3   5        1.51        1.25      1.12 o 
   8  -3   5       15.11       14.21      1.53 o 
 -10  -2   5       33.45       25.06      2.13 o 
  -9  -2   5        6.99        3.04      1.52 o 
  -8  -2   5      197.70      222.04      9.54 o 
  -7  -2   5      355.50      407.78     16.12 o 
  -6  -2   5        3.27        1.84      1.15 o 
  -5  -2   5       61.08       52.78      4.34 o 
  -4  -2   5       37.78       49.73      3.35 o 
  -2  -2   5      526.59      485.10     37.75 o 
  -1  -2   5      479.82      454.40     17.44 o 
   0  -2   5       70.58       63.97      3.67 o 
   1  -2   5     1911.36     1801.93     86.53 o 
   2  -2   5      247.80      226.87     16.11 o 
   3  -2   5        6.10        4.79      1.26 o 
   4  -2   5      771.01      795.68     23.31 o 
   5  -2   5       61.49       62.16      2.87 o 
   6  -2   5        8.61       18.84      1.80 o 
   7  -2   5        0.56       -0.38      1.06 o 
   8  -2   5        1.17        0.42      1.03 o 
   9  -2   5        2.33        2.26      1.44 o 
 -10  -1   5        7.86        6.15      2.00 o 
  -9  -1   5       18.38       16.52      2.15 o 
  -8  -1   5       12.16       11.14      1.73 o 
  -7  -1   5      320.79      332.28     11.26 o 
  -6  -1   5      937.39     1004.81     31.45 o 
  -5  -1   5      442.27      381.61     11.88 o 
  -4  -1   5      206.11      201.43     14.86 o 
  -3  -1   5      112.40      118.53      8.60 o 
  -2  -1   5      892.51     1000.53     46.24 o 
  -1  -1   5      762.88      855.16     27.93 o 
   0  -1   5       97.18       87.03      9.40 o 
   1  -1   5     3549.76     3180.15    118.62 o 
   2  -1   5      784.96      569.49     25.95 o 
   3  -1   5     1421.36     1449.90     51.81 o 
   4  -1   5      258.43      268.90      7.90 o 
   5  -1   5       79.61       86.25      3.12 o 
   6  -1   5        8.48       15.04      1.51 o 
   7  -1   5       49.01       40.12      2.49 o 
   8  -1   5       30.26       25.90      2.40 o 
   9  -1   5       52.26       29.17      4.17 o 
 -10   0   5       16.36       12.85      2.34 o 
  -9   0   5      274.22      277.07     10.07 o 
  -8   0   5      178.93      184.72      6.26 o 
  -7   0   5      192.68      202.04      7.26 o 
  -6   0   5       21.74       24.48      3.25 o 
  -5   0   5      598.77      647.93     20.13 o 
  -3   0   5      683.07      702.66     30.32 o 
  -2   0   5     1534.77     1668.80     76.56 o 
  -1   0   5      481.16      465.47     17.82 o 
   0   0   5     4236.80     4501.88    188.62 o 
   1   0   5        6.98        6.61      1.57 o 
   2   0   5        0.36        0.18      0.52 o 
   3   0   5        5.11        5.80      1.09 o 
   4   0   5      364.72      391.90     11.27 o 
   5   0   5       82.66       64.97      2.53 o 
   6   0   5       50.25       46.03      2.22 o 
   7   0   5      148.23      150.41      5.03 o 
   8   0   5       14.24       12.28      1.68 o 
   9   0   5       22.00       10.23      3.66 o 
 -10   1   5        8.11        6.50      2.41 o 
  -9   1   5        2.31        3.44      1.58 o 
  -8   1   5        1.10        2.56      1.28 o 
  -7   1   5        5.38        4.62      1.26 o 
  -6   1   5       75.65       79.68      3.76 o 
  -5   1   5       67.45       70.02      2.68 o 
  -4   1   5     3563.90     3715.06    240.35 o 
  -3   1   5     4854.38     5895.98    268.28 o 
  -2   1   5     3372.00     3717.48    138.93 o 
  -1   1   5        0.38       -0.28      0.44 o 
   0   1   5      320.80      313.98     12.20 o 
   1   1   5     4584.99     4978.74    186.52 o 
   2   1   5      563.16      478.31     22.85 o 
   3   1   5      192.53      163.93      6.47 o 
   4   1   5      713.73      712.34     19.97 o 
   5   1   5       44.24       51.22      2.19 o 
   6   1   5       22.67       28.59      2.66 o 
   7   1   5      104.26      107.79      3.97 o 
   8   1   5       61.10       52.15      3.71 o 
   9   1   5       11.66        7.81      2.49 o 
 -10   2   5       12.48        8.10      1.53 o 
  -9   2   5       87.44       94.89      4.88 o 
  -8   2   5        6.57        5.76      1.48 o 
  -7   2   5       45.83       54.70      3.16 o 
  -6   2   5      116.35      114.07      5.31 o 
  -5   2   5      266.95      256.41      8.76 o 
  -4   2   5      264.91      218.28     10.21 o 
  -3   2   5      100.03      143.54     10.89 o 
  -2   2   5       58.18       43.11      2.34 o 
  -1   2   5      248.73      221.42      8.84 o 
   0   2   5      770.99      684.94     26.08 o 
   1   2   5      106.23      103.61      7.71 o 
   3   2   5        0.80        2.60      1.01 o 
   4   2   5      425.03      393.86     10.91 o 
   5   2   5      295.31      293.21      8.79 o 
   6   2   5      182.99      181.43      5.52 o 
   7   2   5      248.00      246.46      8.80 o 
   8   2   5        5.94        4.97      1.19 o 
 -10   3   5       24.14       19.31      2.40 o 
  -9   3   5        8.22        8.12      1.49 o 
  -8   3   5        7.13        8.02      1.49 o 
  -7   3   5        0.00        1.13      1.18 o 
  -6   3   5      320.11      333.96     10.47 o 
  -5   3   5      481.74      506.02     21.57 o 
  -4   3   5     1305.14     1240.81     36.22 o 
   2   3   5     1064.73      988.96     28.70 o 
   3   3   5     1469.82     1562.69     41.67 o 
   4   3   5     1325.11     1373.03     36.82 o 
   5   3   5      274.38      273.40      8.57 o 
   6   3   5       85.32       84.64      3.78 o 
   7   3   5        3.42        3.87      1.15 o 
   8   3   5        0.78        1.46      1.21 o 
 -10   4   5        8.38        4.49      1.66 o 
  -9   4   5       29.63       26.77      2.55 o 
  -8   4   5        2.06        1.81      1.21 o 
  -7   4   5      578.91      675.34     22.77 o 
  -6   4   5      759.59      813.55     23.41 o 
  -5   4   5      556.84      572.43     17.35 o 
  -4   4   5      361.17      356.49     11.04 o 
  -3   4   5      165.02      174.98      5.27 o 
  -2   4   5       20.12       25.90      2.20 o 
  -1   4   5      155.00      143.30      6.29 o 
   0   4   5        6.29        4.21      1.10 o 
   1   4   5        2.75        8.69      1.03 o 
   2   4   5      161.66      163.34      5.60 o 
   3   4   5      480.95      504.09     15.42 o 
   4   4   5        0.81        1.02      0.89 o 
   5   4   5        0.79        0.47      0.97 o 
   6   4   5       22.74       20.08      1.81 o 
   7   4   5        3.68        4.30      1.14 o 
   8   4   5       38.63       39.09      2.87 o 
  -9   5   5       47.82       40.48      2.75 o 
  -8   5   5        7.76        7.81      1.44 o 
  -7   5   5       20.15       25.55      1.91 o 
  -6   5   5        4.35        4.29      1.06 o 
  -5   5   5      524.65      526.34     16.13 o 
  -4   5   5      174.65      193.41      6.55 o 
  -3   5   5      485.54      455.79     14.33 o 
  -2   5   5      110.53      112.79      4.25 o 
  -1   5   5      128.99      115.87      4.87 o 
   0   5   5       50.23       51.81      3.66 o 
   1   5   5      107.26      105.37      3.61 o 
   2   5   5      254.48      253.68      8.09 o 
   3   5   5      764.40      813.40     24.44 o 
   4   5   5      179.15      172.54      5.95 o 
   5   5   5      116.75      115.37      4.31 o 
   6   5   5       38.70       34.68      2.21 o 
   7   5   5        0.40        0.25      0.92 o 
  -9   6   5       19.21       13.47      3.49 o 
  -8   6   5       21.72       20.64      1.90 o 
  -7   6   5       41.90       48.87      2.95 o 
  -6   6   5       15.59       13.25      1.37 o 
  -5   6   5      310.23      342.54     14.22 o 
  -4   6   5      575.52      585.53     22.82 o 
  -3   6   5       56.86       52.32      3.31 o 
  -2   6   5       14.24       15.35      1.74 o 
  -1   6   5       52.62       55.11      3.27 o 
   0   6   5      325.80      358.80     13.20 o 
   1   6   5      332.16      356.46     14.49 o 
   2   6   5       94.90      119.71      5.40 o 
   3   6   5       39.38       38.01      2.12 o 
   4   6   5      131.38      150.15      8.52 o 
   5   6   5        0.34       -0.45      0.88 o 
   6   6   5       69.28       68.71      3.12 o 
   7   6   5       98.06       95.36      7.53 o 
  -8   7   5        7.24        4.00      1.83 o 
  -7   7   5        3.79        3.80      1.17 o 
  -6   7   5        0.52        0.67      1.09 o 
  -5   7   5      141.27      155.92     13.68 o 
  -4   7   5       85.63       88.06      7.28 o 
  -3   7   5        2.66        2.81      1.92 o 
  -2   7   5        3.86        3.93      1.58 o 
  -1   7   5        5.90        4.76      1.44 o 
   0   7   5       54.25       68.97      3.83 o 
   1   7   5      113.51      122.28      8.33 o 
   2   7   5        0.65        2.19      1.49 o 
   3   7   5      346.73      396.83     38.66 o 
   4   7   5      126.91      145.29      7.13 o 
   5   7   5      140.06      138.29      6.27 o 
   6   7   5      153.07      147.11     10.24 o 
  -7   8   5      104.13       87.56     11.49 o 
  -6   8   5      259.96      272.06     14.13 o 
  -5   8   5       99.12       93.66      5.90 o 
  -4   8   5      155.23      169.13     10.31 o 
  -3   8   5       10.78        9.20      2.14 o 
  -2   8   5        9.76       10.73      2.30 o 
  -1   8   5      177.46      206.20     12.01 o 
   0   8   5        0.98        1.93      1.48 o 
   1   8   5      249.14      307.51     25.35 o 
   2   8   5       69.26       82.40      5.64 o 
   3   8   5      172.79      221.36     23.33 o 
   4   8   5        4.32        6.39      1.88 o 
   5   8   5       11.93        7.48      2.33 o 
  -6   9   5       22.09       20.05      2.18 o 
  -5   9   5        4.38        1.80      1.29 o 
  -4   9   5        0.10       -1.35      1.35 o 
  -3   9   5        4.81        3.43      1.84 o 
  -2   9   5       37.88       44.78      6.74 o 
  -1   9   5      398.10      421.33     20.35 o 
   0   9   5       37.56       44.19      6.99 o 
   1   9   5       49.02       56.67      5.08 o 
   2   9   5        5.72       10.47      2.16 o 
   3   9   5       38.07       39.46      3.53 o 
  -4  10   5        2.07        0.41      1.41 o 
  -3  10   5      119.89      113.97      6.80 o 
  -2  10   5       83.11       71.72      5.21 o 
  -1  10   5       23.69       18.13      3.16 o 
   0  10   5        4.80        3.31      1.70 o 
   1  10   5      184.41      189.55     10.35 o 
  -2 -10   6        0.78       -3.65      3.65 o 
  -1 -10   6        0.31       -1.27      1.56 o 
   0 -10   6       44.59       48.14      4.83 o 
   1 -10   6        0.10        0.66      1.49 o 
   2 -10   6        3.35        3.99      1.83 o 
  -5  -9   6      153.43      140.12     10.75 o 
  -3  -9   6       30.92       28.28      5.99 o 
  -2  -9   6        0.72        1.83      1.99 o 
  -1  -9   6        4.48        2.22      1.66 o 
   0  -9   6        3.20        2.29      1.82 o 
   1  -9   6        0.14        0.50      1.83 o 
   2  -9   6       31.11       30.35      3.00 o 
   3  -9   6      131.24      128.12      9.13 o 
   4  -9   6        0.90        2.32      1.99 o 
  -6  -8   6       73.02       80.02      5.37 o 
  -5  -8   6       21.26       16.79      4.32 o 
  -4  -8   6      186.30      205.77     12.29 o 
  -3  -8   6      213.70      234.77     11.02 o 
  -2  -8   6       57.60       65.78      5.55 o 
  -1  -8   6       18.33       20.08      3.28 o 
   0  -8   6        0.28       -1.77      1.77 o 
   1  -8   6        4.38        3.17      1.56 o 
   2  -8   6        0.40        1.82      1.58 o 
   3  -8   6       22.43       21.02      5.07 o 
   4  -8   6        3.47        3.85      1.50 o 
   5  -8   6       10.78        9.27      2.16 o 
  -7  -7   6        0.39       -1.35      1.35 o 
  -6  -7   6       37.57       42.57      3.09 o 
  -5  -7   6       41.02       34.05      3.75 o 
  -4  -7   6       13.24       12.14      2.74 o 
  -3  -7   6       72.47       79.03      7.15 o 
  -2  -7   6      165.27      160.89      8.08 o 
  -1  -7   6       37.82       35.04      3.16 o 
   0  -7   6      241.22      223.82     10.95 o 
   1  -7   6      791.65      891.23     39.13 o 
   2  -7   6       12.74       15.83      2.19 o 
   3  -7   6        9.31       10.21      1.77 o 
   4  -7   6        2.42        1.99      1.01 o 
   5  -7   6        0.38        0.64      0.97 o 
   6  -7   6        0.38        1.83      1.28 o 
  -8  -6   6      140.07      152.14     10.23 o 
  -7  -6   6        2.99        6.73      1.63 o 
  -6  -6   6       29.76       30.76      2.54 o 
  -5  -6   6       60.80       60.79      4.11 o 
  -4  -6   6       38.06       42.82      3.32 o 
  -3  -6   6       83.31       98.93      5.38 o 
  -2  -6   6      117.60      110.84      5.87 o 
  -1  -6   6      121.23      117.35      5.42 o 
   0  -6   6        2.61        1.83      1.19 o 
   1  -6   6      104.24      107.13      5.21 o 
   2  -6   6      359.28      401.27     19.09 o 
   3  -6   6        1.73        1.03      0.93 o 
   4  -6   6        6.38        8.24      1.16 o 
   5  -6   6        3.61        5.17      1.00 o 
   6  -6   6       14.13       20.57      1.77 o 
   7  -6   6       35.25       35.20      3.20 o 
  -8  -5   6        2.95        5.63      1.51 o 
  -7  -5   6       60.41       65.26      7.45 o 
  -6  -5   6      194.74      188.07      9.76 o 
  -5  -5   6      258.99      255.76     10.79 o 
  -4  -5   6      685.39      663.46     22.72 o 
  -3  -5   6      654.99      665.27     20.63 o 
  -2  -5   6      280.46      284.13     10.17 o 
  -1  -5   6      197.24      198.08      6.70 o 
   0  -5   6       25.78       33.34      1.86 o 
   1  -5   6       11.40       12.23      1.18 o 
   2  -5   6        0.26        0.96      0.78 o 
   3  -5   6      339.29      360.92     10.38 o 
   4  -5   6      192.13      223.53      6.80 o 
   5  -5   6       12.59       15.80      1.56 o 
   6  -5   6        0.07        1.95      1.15 o 
   7  -5   6        0.94        2.09      1.05 o 
  -9  -4   6        0.16       -0.66      1.22 o 
  -8  -4   6        2.41        1.71      1.45 o 
  -7  -4   6       46.76       54.64      3.21 o 
  -6  -4   6      881.97      899.98     29.75 o 
  -5  -4   6      532.87      502.86     20.71 o 
  -4  -4   6        3.36        1.66      1.41 o 
  -3  -4   6       11.69       15.98      1.32 o 
  -2  -4   6       37.67       41.28      2.11 o 
  -1  -4   6       53.82       61.42      2.65 o 
   0  -4   6       28.71       40.61      2.08 o 
   1  -4   6      102.04      109.44      3.70 o 
   2  -4   6       36.84       43.14      1.89 o 
   3  -4   6       16.32       23.41      1.47 o 
   4  -4   6        0.32        0.24      0.82 o 
   5  -4   6       15.99       12.95      1.37 o 
   6  -4   6      241.27      289.51     10.22 o 
   7  -4   6       19.96       22.99      1.93 o 
   8  -4   6        1.73        1.33      1.60 o 
  -9  -3   6       14.79       12.11      1.99 o 
  -8  -3   6        0.52       -0.81      1.39 o 
  -7  -3   6        4.17        4.03      1.39 o 
  -6  -3   6      143.79      158.69      6.25 o 
  -5  -3   6      359.99      317.72     11.32 o 
  -4  -3   6       97.45       94.32      3.94 o 
  -3  -3   6       50.05       71.80      2.81 o 
  -2  -3   6      286.58      326.28     14.08 o 
   1  -3   6        0.41        5.68      1.01 o 
   2  -3   6      914.66      876.42     29.67 o 
   3  -3   6      468.04      448.30     13.50 o 
   4  -3   6      625.35      656.54     19.50 o 
   5  -3   6      343.28      416.97     14.09 o 
   6  -3   6        1.15        3.35      1.05 o 
   7  -3   6        4.71        7.23      1.37 o 
   8  -3   6       29.02       25.01      1.99 o 
 -10  -2   6       70.02       60.92      6.34 o 
  -9  -2   6       10.32        9.82      1.81 o 
  -8  -2   6      339.85      375.19     15.00 o 
  -7  -2   6      747.35      772.94     29.44 o 
  -6  -2   6      750.98      769.07     25.26 o 
  -5  -2   6      396.78      330.35     11.28 o 
  -4  -2   6        8.91       11.81      1.47 o 
  -3  -2   6       69.49       94.43      8.40 o 
  -1  -2   6     1200.89     1244.02     81.15 o 
   0  -2   6       96.19       63.30      5.36 o 
   2  -2   6      332.51      300.72     10.10 o 
   3  -2   6      109.47      108.64      4.07 o 
   4  -2   6        9.14       13.54      1.31 o 
   5  -2   6      112.28      124.49      4.82 o 
   6  -2   6      103.68       90.06      3.90 o 
   7  -2   6       60.71       63.91      3.19 o 
   8  -2   6       96.93       95.77      4.68 o 
 -10  -1   6        1.03       -2.16      2.49 o 
  -9  -1   6       43.45       42.81      5.07 o 
  -8  -1   6       48.49       44.96      3.39 o 
  -7  -1   6      173.66      193.40      7.03 o 
  -6  -1   6      157.03      150.64      5.04 o 
  -5  -1   6      131.74      147.54      4.47 o 
  -4  -1   6       44.38       44.60      2.27 o 
  -3  -1   6      786.95      754.63     49.88 o 
  -2  -1   6     3762.16     4243.42    273.48 o 
  -1  -1   6     1755.19     1965.60     73.57 o 
   0  -1   6       23.54       20.58      1.94 o 
   1  -1   6      185.07      160.71      8.29 o 
   2  -1   6     1678.99     1571.71    118.98 o 
   3  -1   6     1015.56     1150.53     31.54 o 
   4  -1   6        1.29        0.58      0.73 o 
   5  -1   6      306.10      312.58      9.33 o 
   6  -1   6      189.31      209.88      7.67 o 
   7  -1   6       56.49       52.51      4.23 o 
   8  -1   6       19.39       15.40      1.63 o 
 -10   0   6        1.79        0.66      2.32 o 
  -9   0   6       34.84       33.43      2.81 o 
  -8   0   6      175.98      196.58      7.21 o 
  -7   0   6       43.16       48.35      2.70 o 
  -6   0   6       28.96       38.54      2.43 o 
  -5   0   6      206.95      205.05      6.42 o 
  -4   0   6     2620.40     2581.41     87.82 o 
  -3   0   6      825.18      815.50     44.68 o 
  -2   0   6      594.88      683.02     26.09 o 
  -1   0   6      923.21      918.57     34.74 o 
   0   0   6       25.28       34.08      1.86 o 
   1   0   6     4740.51     4509.23    145.80 o 
   2   0   6      188.11      190.16     13.49 o 
   3   0   6       56.56       68.82      2.70 o 
   4   0   6      245.86      263.80      7.84 o 
   5   0   6       84.56       91.98      3.34 o 
   6   0   6      119.39      122.48      4.27 o 
   7   0   6        9.78       10.22      1.15 o 
   8   0   6       86.20       73.59      3.43 o 
 -10   1   6       14.68       17.32      3.09 o 
  -9   1   6        9.65        8.12      1.77 o 
  -8   1   6       20.69       20.47      2.07 o 
  -7   1   6        1.48       -0.41      1.35 o 
  -6   1   6      131.51      114.88      4.54 o 
  -5   1   6       42.07       33.06      2.16 o 
  -4   1   6       10.30       13.21      1.54 o 
  -3   1   6      804.12      738.86     49.26 o 
  -2   1   6      152.56      147.86      6.31 o 
  -1   1   6      448.68      441.75     17.05 o 
   0   1   6       28.36       21.28      1.80 o 
   1   1   6      376.82      377.38     18.95 o 
   2   1   6       17.62       17.79      6.32 o 
   3   1   6      416.53      435.50     12.22 o 
   4   1   6      780.19      780.80     21.72 o 
   5   1   6      778.81      805.65     20.81 o 
   6   1   6      652.41      673.20     17.65 o 
   7   1   6      264.80      227.28      7.30 o 
   8   1   6       26.78       18.27      2.38 o 
 -10   2   6        1.69        0.15      1.26 o 
  -9   2   6        1.48        2.17      1.52 o 
  -8   2   6        3.14        4.07      1.30 o 
  -7   2   6        0.75        3.15      1.34 o 
  -6   2   6      496.19      533.19     20.32 o 
  -5   2   6     1104.57     1097.65     34.95 o 
  -4   2   6      428.47      406.17     15.12 o 
  -2   2   6       47.82       58.47      3.75 o 
  -1   2   6     2391.10     2415.16    158.58 o 
   0   2   6     1133.54     1035.75     68.55 o 
   2   2   6      124.73       97.47      3.76 o 
   3   2   6      101.01      106.01      4.90 o 
   4   2   6      661.27      651.21     20.90 o 
   5   2   6      122.12      122.16      4.73 o 
   6   2   6        5.55        5.82      1.25 o 
   7   2   6       49.37       44.43      3.94 o 
   8   2   6        0.03        1.07      1.03 o 
 -10   3   6        0.50        0.66      1.16 o 
  -9   3   6      210.20      226.94      9.32 o 
  -8   3   6      352.46      381.26     13.49 o 
  -7   3   6       67.99       76.82      3.87 o 
  -6   3   6       22.59       24.18      1.87 o 
  -5   3   6        7.21        7.74      1.24 o 
  -4   3   6      476.45      442.05     13.12 o 
  -3   3   6       99.30      101.01      3.68 o 
  -2   3   6       89.09       72.09      4.81 o 
  -1   3   6      347.75      313.58     24.58 o 
   0   3   6       39.82       37.90      2.84 o 
   1   3   6      119.76      133.92      6.39 o 
   2   3   6       29.50       30.17      2.44 o 
   3   3   6        1.83        1.43      0.76 o 
   4   3   6      448.07      502.91     13.89 o 
   5   3   6      891.75      880.80     25.58 o 
   6   3   6      161.31      163.29      5.56 o 
   7   3   6       18.71       17.74      2.01 o 
   8   3   6       20.31       14.60      2.27 o 
  -9   4   6       69.71       70.16      3.38 o 
  -8   4   6       51.08       47.58      3.54 o 
  -7   4   6        2.20        1.77      1.25 o 
  -6   4   6        7.76       10.28      1.29 o 
  -5   4   6       86.91       89.54      3.69 o 
  -4   4   6      121.89      148.48      4.80 o 
  -3   4   6     1197.71     1188.93     30.95 o 
  -2   4   6       43.57       35.32      1.84 o 
  -1   4   6       34.49       39.54      2.00 o 
   0   4   6       32.07       39.75      2.10 o 
   1   4   6      287.23      301.16      8.78 o 
   2   4   6      373.98      386.93     10.90 o 
   3   4   6      183.39      205.43      6.22 o 
   4   4   6       68.49       65.47      2.65 o 
   5   4   6       73.09       65.51      3.04 o 
   6   4   6        0.89        1.28      1.05 o 
   7   4   6       25.49       24.12      3.84 o 
  -9   5   6       14.78       12.86      1.77 o 
  -8   5   6        0.10       -1.11      1.11 o 
  -7   5   6       67.51       73.57      3.26 o 
  -6   5   6      108.46      116.09      4.12 o 
  -5   5   6       16.74       11.59      1.53 o 
  -4   5   6       37.44       41.04      4.04 o 
  -3   5   6      723.19      735.87     21.45 o 
  -2   5   6       16.55       16.88      1.39 o 
  -1   5   6       44.69       49.85      2.47 o 
   0   5   6       23.25       19.81      1.58 o 
   1   5   6       50.79       54.11      2.72 o 
   2   5   6      147.58      164.19      7.57 o 
   3   5   6      504.37      503.86     16.57 o 
   4   5   6      569.17      568.85     17.42 o 
   5   5   6       57.57       58.40      2.70 o 
   6   5   6      250.87      248.50      8.80 o 
   7   5   6      214.39      190.08     13.49 o 
  -8   6   6       14.38       18.01      2.45 o 
  -7   6   6        1.66       -1.13      1.13 o 
  -6   6   6       15.73       15.94      1.51 o 
  -5   6   6      352.65      369.64     20.64 o 
  -4   6   6      191.14      207.29      9.46 o 
  -3   6   6      655.63      673.98     23.06 o 
  -2   6   6      517.36      547.48     19.56 o 
  -1   6   6        2.60        4.03      1.32 o 
   0   6   6       33.11       39.33      3.39 o 
   1   6   6      473.45      525.73     26.67 o 
   2   6   6       60.03       70.90      7.41 o 
   3   6   6       58.20       77.83      4.30 o 
   4   6   6       88.75       99.48      4.01 o 
   5   6   6       35.07       29.51      2.53 o 
   6   6   6        2.76        3.27      1.46 o 
  -8   7   6       32.29       22.43      8.90 o 
  -7   7   6      110.16      109.66      8.23 o 
  -6   7   6      202.63      203.27      8.29 o 
  -5   7   6       31.09       29.74      3.91 o 
  -4   7   6       51.16       60.00      5.79 o 
  -3   7   6       28.81       33.45      3.41 o 
  -2   7   6       23.19       33.75      3.12 o 
  -1   7   6      240.77      241.23     11.70 o 
   0   7   6      682.96      805.97     33.94 o 
   1   7   6      730.97      730.24     40.74 o 
   2   7   6      197.67      255.38     26.13 o 
   3   7   6        5.05        3.64      2.99 o 
   4   7   6      165.91      175.89      9.78 o 
   5   7   6      124.87      100.87      5.27 o 
  -7   8   6       15.82       15.46      4.65 o 
  -6   8   6        1.55        1.91      1.23 o 
  -5   8   6       28.19       37.07      2.94 o 
  -4   8   6       14.62        9.44      2.05 o 
  -3   8   6        2.48        2.02      1.75 o 
  -2   8   6       70.97       88.96     12.84 o 
  -1   8   6      890.86     1010.41     44.99 o 
   0   8   6       95.61      105.36      6.22 o 
   1   8   6        6.22        5.55      1.77 o 
   2   8   6       72.99       91.26     13.26 o 
   3   8   6      400.83      390.57     44.05 o 
   4   8   6       82.01       83.53      5.28 o 
  -5   9   6        0.73        1.07      1.19 o 
  -4   9   6       16.37       11.44      2.33 o 
  -3   9   6        1.70        1.53      1.60 o 
  -2   9   6       65.96       66.22      9.50 o 
  -1   9   6      350.52      343.38     15.02 o 
   0   9   6        1.88        4.31      1.68 o 
   1   9   6       10.51       13.84      2.41 o 
   2   9   6        9.47       10.68      1.87 o 
   3   9   6        0.54        1.39      1.33 o 
  -3  10   6      431.35      431.30     28.30 o 
  -2  10   6      141.07      128.45     12.33 o 
  -1  10   6       86.82       84.39      6.85 o 
   0  10   6       39.41       43.63      4.83 o 
   0 -10   7        0.71        0.66      1.49 o 
  -4  -9   7       29.18       24.46      4.99 o 
  -3  -9   7        1.09        2.66      3.65 o 
  -2  -9   7        7.27        9.38      2.16 o 
  -1  -9   7       67.92       66.88     10.42 o 
   0  -9   7       43.32       39.23      6.41 o 
   1  -9   7        1.06        0.66      1.66 o 
   2  -9   7       55.49       50.83      5.33 o 
   3  -9   7       36.62       29.80      3.83 o 
  -6  -8   7       29.28       22.80      3.00 o 
  -5  -8   7       12.79       10.30      3.82 o 
  -4  -8   7       36.97       45.10      5.24 o 
  -3  -8   7        5.37        6.72      1.84 o 
  -2  -8   7       17.95       20.85      2.71 o 
  -1  -8   7       62.85       74.10      5.85 o 
   0  -8   7        2.37        2.85      2.16 o 
   1  -8   7       33.06       43.09      5.66 o 
   2  -8   7        5.49        6.81      2.49 o 
   3  -8   7       50.68       36.41      4.11 o 
   4  -8   7       11.16        8.77      2.41 o 
  -7  -7   7        1.51        1.49      1.83 o 
  -6  -7   7        3.71        1.28      1.25 o 
  -5  -7   7      125.07      119.09      5.97 o 
  -4  -7   7      146.87      155.05     16.92 o 
  -3  -7   7      265.01      277.96     12.89 o 
  -2  -7   7      482.61      515.71     18.96 o 
  -1  -7   7      288.77      316.99     14.65 o 
   0  -7   7       51.61       49.40      4.01 o 
   1  -7   7       48.44       50.86      3.34 o 
   2  -7   7        0.59        1.59      1.54 o 
   3  -7   7        9.93       10.97      1.98 o 
   4  -7   7       15.28       16.24      2.25 o 
   5  -7   7      103.34       98.47      5.07 o 
   6  -7   7       18.78       18.95      3.49 o 
  -8  -6   7       10.46        9.55      1.68 o 
  -7  -6   7       19.33       18.79      3.82 o 
  -6  -6   7        7.55       10.06      1.55 o 
  -5  -6   7      300.55      303.14     12.66 o 
  -4  -6   7      556.79      525.65     27.25 o 
  -3  -6   7      384.57      390.69     13.72 o 
  -2  -6   7       36.49       39.60      2.30 o 
  -1  -6   7        0.84        0.91      1.26 o 
   0  -6   7       21.86       24.43      2.81 o 
   1  -6   7        1.02        1.81      1.34 o 
   2  -6   7        0.06        0.15      0.99 o 
   3  -6   7       64.64       68.40      4.08 o 
   4  -6   7        0.42        0.77      0.83 o 
   5  -6   7        7.01        6.02      1.22 o 
   6  -6   7       30.51       23.27      2.52 o 
  -8  -5   7       53.12       49.16      3.65 o 
  -7  -5   7        7.53        9.65      1.59 o 
  -6  -5   7        0.83        2.38      1.33 o 
  -5  -5   7        0.13        0.83      1.56 o 
  -4  -5   7       58.72       64.78      5.02 o 
  -3  -5   7       37.71       44.00      2.73 o 
  -2  -5   7        2.57        3.16      1.44 o 
  -1  -5   7        9.57       11.02      1.33 o 
   0  -5   7       34.22       32.79      2.05 o 
   1  -5   7      139.15      134.38      4.55 o 
   2  -5   7        4.43        8.34      1.15 o 
   3  -5   7      247.96      268.40      7.91 o 
   4  -5   7      430.18      473.37     13.32 o 
   5  -5   7      205.47      233.16      8.40 o 
   6  -5   7      128.87      135.15      5.28 o 
   7  -5   7        0.14        0.43      0.87 o 
  -9  -4   7       67.18       60.45      3.94 o 
  -8  -4   7       25.12       19.04      2.00 o 
  -7  -4   7       14.11       15.84      2.64 o 
  -6  -4   7      336.49      354.33     13.98 o 
  -5  -4   7     1044.23     1001.07     37.64 o 
  -4  -4   7      815.22      831.97     35.65 o 
  -3  -4   7        4.24        4.95      1.01 o 
  -2  -4   7        4.06        4.34      0.83 o 
  -1  -4   7      130.62      139.05      5.09 o 
   0  -4   7       66.61       65.00      2.38 o 
   1  -4   7      163.45      158.09      5.46 o 
   2  -4   7      520.78      499.26     13.79 o 
   3  -4   7      481.97      521.80     14.45 o 
   4  -4   7      637.52      748.71     24.53 o 
   5  -4   7       60.88       57.65      3.09 o 
   6  -4   7       25.88       32.81      2.30 o 
   7  -4   7       13.83       10.98      1.37 o 
  -9  -3   7       10.53       10.97      1.59 o 
  -8  -3   7       38.33       47.40      4.83 o 
  -7  -3   7      298.97      313.55     11.09 o 
  -6  -3   7      188.60      200.66      7.58 o 
  -5  -3   7      213.24      183.01      8.89 o 
  -4  -3   7        1.14        4.52      1.24 o 
  -3  -3   7        9.92       14.32      1.32 o 
  -2  -3   7       93.25       92.41      3.23 o 
  -1  -3   7      258.50      243.72      8.06 o 
   0  -3   7      903.65      801.04     26.44 o 
   1  -3   7      116.80       84.60      3.51 o 
   2  -3   7        1.18        1.02      0.94 o 
   3  -3   7       64.62       59.24      2.76 o 
   4  -3   7      178.95      231.84      8.21 o 
   5  -3   7       18.57       22.60      1.92 o 
   6  -3   7      151.06      162.54      6.19 o 
   7  -3   7      113.87      113.88      4.61 o 
   8  -3   7       11.63       12.55      1.45 o 
  -9  -2   7      147.24      147.80      7.66 o 
  -8  -2   7       29.51       30.47      2.63 o 
  -7  -2   7       96.25      105.86      5.25 o 
  -6  -2   7       99.80       94.15      4.59 o 
  -5  -2   7       59.82       66.29      3.43 o 
  -4  -2   7        0.67        3.02      2.18 o 
  -3  -2   7      994.82     1034.00     33.77 o 
  -2  -2   7     1683.04     1813.33     90.21 o 
  -1  -2   7      968.43      886.37     50.38 o 
   0  -2   7      227.03      229.39     13.86 o 
   1  -2   7      544.93      551.50     24.68 o 
   2  -2   7     1467.77     1596.83     50.30 o 
   3  -2   7      203.88      208.78      7.32 o 
   4  -2   7       95.89       96.33      3.96 o 
   5  -2   7        0.10       -0.31      0.86 o 
   6  -2   7       19.01       15.63      1.70 o 
   7  -2   7        3.66        2.67      1.10 o 
   8  -2   7        0.40        1.92      1.00 o 
 -10  -1   7       11.84        8.81      2.99 o 
  -9  -1   7       12.66       14.79      2.13 o 
  -8  -1   7        3.88        3.65      1.59 o 
  -7  -1   7        2.57        2.17      1.27 o 
  -6  -1   7       21.29       23.50      1.85 o 
  -5  -1   7      179.28      153.45      5.07 o 
  -4  -1   7        6.50        7.99      1.11 o 
  -3  -1   7       23.91       28.17      6.80 o 
  -1  -1   7      680.08      521.98     34.90 o 
   0  -1   7       32.32       30.63      3.66 o 
   1  -1   7      757.87      781.58     44.66 o 
   2  -1   7       11.66       10.73      1.06 o 
   3  -1   7       81.73       87.69      3.06 o 
   4  -1   7       86.56       89.31      3.20 o 
   5  -1   7      158.34      185.82      6.77 o 
   6  -1   7      113.62      122.94      4.91 o 
   7  -1   7       75.33       79.58      3.52 o 
   8  -1   7      325.17      287.10     10.95 o 
 -10   0   7        1.23        1.16      2.16 o 
  -9   0   7       30.09       31.16      5.32 o 
  -8   0   7       43.12       43.17      3.15 o 
  -7   0   7        3.58        4.21      1.36 o 
  -6   0   7       18.71       28.83      2.13 o 
  -5   0   7       49.77       53.31      2.41 o 
  -4   0   7     1399.54     1361.49     37.73 o 
  -3   0   7     1077.64      984.66     30.05 o 
  -1   0   7      467.60      463.82     31.24 o 
   0   0   7     2218.05     2067.89    134.26 o 
   1   0   7       30.64       34.95      3.50 o 
   2   0   7       91.07       84.97      3.17 o 
   3   0   7      121.42      118.99      4.26 o 
   4   0   7      578.28      601.43     18.87 o 
   5   0   7      237.18      234.24      8.50 o 
   6   0   7      165.59      160.41      6.62 o 
   7   0   7        1.87        2.26      1.12 o 
   8   0   7       14.07        9.94      1.76 o 
 -10   1   7       14.18        9.51      2.44 o 
  -9   1   7        4.91        4.78      1.54 o 
  -8   1   7       81.00       85.11      4.10 o 
  -7   1   7      370.35      407.79     16.04 o 
  -6   1   7       69.85       68.72      3.25 o 
  -5   1   7      243.77      210.11      7.31 o 
  -4   1   7        7.60       12.84      2.60 o 
  -3   1   7      261.18      282.91     10.84 o 
  -2   1   7     2024.26     1916.49     88.59 o 
  -1   1   7      394.38      410.72     27.61 o 
   0   1   7      454.85      408.46     27.55 o 
   1   1   7       19.32       19.39      1.50 o 
   2   1   7       11.76        7.93      0.90 o 
   3   1   7       46.12       43.24      2.16 o 
   4   1   7        1.82        2.15      0.92 o 
   5   1   7       13.28       16.64      1.47 o 
   6   1   7      907.64      916.70     31.28 o 
   7   1   7       11.26        6.38      1.31 o 
   8   1   7        8.96       13.95      2.66 o 
 -10   2   7      126.74      125.65      6.60 o 
  -9   2   7       22.30       23.20      2.07 o 
  -8   2   7       27.27       29.32      2.45 o 
  -7   2   7      207.68      213.10      8.12 o 
  -6   2   7       43.85       52.85      3.44 o 
  -5   2   7       18.05       15.72      1.55 o 
  -4   2   7       14.02       15.30      1.56 o 
  -3   2   7      190.80      156.29      5.19 o 
  -2   2   7     1919.34     2238.02     81.24 o 
  -1   2   7      643.44      727.59     37.94 o 
   0   2   7      319.01      352.28     16.51 o 
   1   2   7       23.89       23.84      3.99 o 
   2   2   7      122.23      132.32      5.63 o 
   3   2   7      583.82      586.76     18.87 o 
   4   2   7      278.50      277.61      9.56 o 
   5   2   7      270.57      272.78      9.39 o 
   6   2   7       26.14       30.16      2.09 o 
   7   2   7        3.96        3.08      1.12 o 
   8   2   7        0.23        0.17      1.66 o 
 -10   3   7       58.10       52.64      3.51 o 
  -9   3   7        0.12        0.79      1.16 o 
  -8   3   7       45.67       51.99      4.07 o 
  -7   3   7       47.95       46.31      3.16 o 
  -6   3   7        3.34        3.09      1.10 o 
  -5   3   7       36.77       35.31      2.26 o 
  -4   3   7        0.36        1.66      0.94 o 
  -3   3   7      396.16      372.35     10.27 o 
  -2   3   7       52.97       51.08      2.65 o 
  -1   3   7        2.94        1.65      0.77 o 
   0   3   7       45.14       53.77      3.83 o 
   1   3   7      241.06      206.59      7.20 o 
   2   3   7      149.09      123.34      3.89 o 
   3   3   7      142.38      141.78      4.57 o 
   4   3   7      765.93      740.30     22.43 o 
   5   3   7      284.68      278.35      9.62 o 
   6   3   7      115.12      100.48      4.18 o 
   7   3   7       77.89       66.75      3.41 o 
  -9   4   7       35.47       27.00      3.33 o 
  -8   4   7       27.29       22.40      2.13 o 
  -7   4   7       21.08       25.41      2.38 o 
  -6   4   7       17.80       22.21      1.86 o 
  -5   4   7      125.65      132.41      6.17 o 
  -4   4   7      488.18      492.90     14.73 o 
  -3   4   7      992.12      962.93     25.45 o 
  -2   4   7      346.23      314.99      8.81 o 
  -1   4   7      233.06      236.72      7.57 o 
   0   4   7      110.34      119.66      4.36 o 
   1   4   7       16.93       37.52      3.20 o 
   2   4   7      388.79      414.77     12.64 o 
   3   4   7      254.37      281.92      8.16 o 
   4   4   7      952.69     1069.57     30.73 o 
   5   4   7       31.85       25.84      1.85 o 
   6   4   7      216.25      206.12      8.37 o 
   7   4   7        4.22        2.68      1.06 o 
  -9   5   7        3.13        4.42      1.15 o 
  -8   5   7       28.76       35.23      2.48 o 
  -7   5   7        2.81        3.50      1.17 o 
  -6   5   7      182.68      187.55      6.77 o 
  -5   5   7     1567.86     1722.93     64.33 o 
  -4   5   7      909.21      892.63     29.30 o 
  -3   5   7      456.27      488.69     13.39 o 
  -2   5   7       25.33       29.73      1.95 o 
  -1   5   7      375.40      357.18     11.23 o 
   0   5   7        9.67       12.85      1.42 o 
   1   5   7        1.10        3.89      1.34 o 
   2   5   7     1038.13     1121.59     36.36 o 
   3   5   7        1.02        0.55      0.90 o 
   4   5   7        0.75        0.99      0.92 o 
   5   5   7        0.86        1.34      1.03 o 
   6   5   7       26.27       26.40      2.05 o 
  -8   6   7       91.46       82.49      3.83 o 
  -7   6   7       78.58       91.78      4.81 o 
  -6   6   7        0.99        1.59      1.01 o 
  -5   6   7        0.42       -0.27      1.19 o 
  -4   6   7       76.39       77.06      3.62 o 
  -3   6   7       57.28       53.56      3.46 o 
  -2   6   7      118.19      132.62      5.69 o 
  -1   6   7        0.38        1.40      1.21 o 
   0   6   7      724.28      749.14     24.56 o 
   1   6   7      472.54      458.29     29.40 o 
   2   6   7      268.07      326.64     21.77 o 
   3   6   7        1.12        1.44      1.20 o 
   4   6   7      468.88      443.85     17.09 o 
   5   6   7       79.66       68.53      6.55 o 
   6   6   7       23.12       23.08      4.91 o 
  -7   7   7       47.09       44.11      3.71 o 
  -6   7   7      114.21      115.36      4.68 o 
  -5   7   7      205.95      215.33      8.87 o 
  -4   7   7       29.29       27.27      4.51 o 
  -3   7   7      301.03      311.63     16.45 o 
  -2   7   7      299.09      318.34     10.49 o 
  -1   7   7      111.82      109.82      5.45 o 
   0   7   7      450.74      449.00     29.41 o 
   1   7   7      195.92      196.19     21.61 o 
   2   7   7       69.33       92.18     13.92 o 
   3   7   7      107.07      104.05      4.83 o 
   4   7   7       33.77       33.34      2.72 o 
   5   7   7        3.54        3.99      1.83 o 
  -6   8   7       51.47       45.28      2.66 o 
  -5   8   7       22.00       22.92      5.45 o 
  -4   8   7       20.39       13.66      2.27 o 
  -3   8   7        0.16        1.27      2.08 o 
  -2   8   7      193.66      216.61     12.19 o 
  -1   8   7      379.50      389.33     14.61 o 
   0   8   7        1.62        0.87      1.43 o 
   1   8   7      383.24      438.52     22.52 o 
   2   8   7        0.78        1.08      1.41 o 
   3   8   7        0.03       -0.89      1.23 o 
   4   8   7       14.48       13.63      2.66 o 
  -5   9   7      100.12       92.58      4.51 o 
  -4   9   7      140.80      135.91      7.81 o 
  -3   9   7      158.40      148.13      8.62 o 
  -2   9   7       22.52       19.21      4.91 o 
  -1   9   7       46.71       45.89      5.36 o 
   0   9   7       22.29       20.45      4.82 o 
   1   9   7       51.91       55.13      3.82 o 
   2   9   7        6.44        3.65      1.83 o 
  -3  -9   8       36.73       22.81      5.49 o 
  -2  -9   8        5.53        3.95      3.07 o 
   0  -9   8       93.28      112.07      6.37 o 
   1  -9   8       85.98       91.20      7.85 o 
   2  -9   8        2.70        3.32      1.66 o 
  -5  -8   8        0.25        2.16      2.99 o 
  -4  -8   8       96.56       91.75      7.56 o 
  -3  -8   8      166.41       84.58     10.41 o 
  -2  -8   8      209.04      207.14     15.06 o 
  -1  -8   8       16.81       16.36      1.91 o 
   0  -8   8        0.17       -1.44      1.44 o 
   1  -8   8        7.08        8.30      2.66 o 
   2  -8   8        3.79        3.82      2.32 o 
   3  -8   8        1.11        0.50      1.78 o 
   4  -8   8        2.34       -1.00      1.99 o 
  -6  -7   8       86.96       82.87      3.81 o 
  -5  -7   8       34.67       32.41      2.98 o 
  -4  -7   8       81.90       72.48      4.75 o 
  -3  -7   8        0.70        2.44      1.56 o 
  -2  -7   8        3.33        7.29      1.50 o 
  -1  -7   8      160.90      175.31     11.35 o 
   0  -7   8       56.65       66.20      8.46 o 
   1  -7   8       67.26       67.01      8.69 o 
   2  -7   8        9.06       10.53      2.54 o 
   3  -7   8       82.95       85.87     12.18 o 
   4  -7   8        0.18        0.38      2.01 o 
   5  -7   8       35.99       40.28      6.33 o 
  -7  -6   8       80.83       79.67      4.04 o 
  -6  -6   8       14.96       14.14      1.71 o 
  -5  -6   8        1.42       -0.20      1.64 o 
  -4  -6   8      315.55      333.76     13.95 o 
  -3  -6   8      297.10      308.60     10.24 o 
  -2  -6   8      191.46      201.53      7.13 o 
  -1  -6   8       24.57       27.99      2.25 o 
   0  -6   8       34.60       41.22      3.24 o 
   1  -6   8        4.63        6.61      1.54 o 
   2  -6   8       52.94       52.13      5.11 o 
   3  -6   8      129.75      143.17      7.15 o 
   4  -6   8       70.17       73.31      3.80 o 
   5  -6   8      110.08      124.50      4.97 o 
   6  -6   8       38.67       36.24      2.09 o 
  -8  -5   8       15.92       12.22      2.16 o 
  -7  -5   8       19.68       23.91      2.23 o 
  -6  -5   8      225.34      245.02     10.13 o 
  -5  -5   8      197.47      205.49      9.16 o 
  -4  -5   8      104.16       93.92      4.42 o 
  -3  -5   8        0.61        0.35      1.01 o 
  -2  -5   8      102.45      102.09      4.16 o 
  -1  -5   8       28.13       35.99      2.43 o 
   0  -5   8      285.53      257.86     15.34 o 
   1  -5   8      525.71      555.32     18.93 o 
   2  -5   8      722.23      783.82     26.24 o 
   3  -5   8       26.36       27.07      1.88 o 
   4  -5   8       98.83      104.29      4.35 o 
   5  -5   8       34.65       34.38      2.71 o 
   6  -5   8       40.82       34.85      4.54 o 
  -9  -4   8      128.56      138.33      9.39 o 
  -8  -4   8      155.81      177.10      8.86 o 
  -7  -4   8      148.11      157.02      9.75 o 
  -6  -4   8        0.23       -0.28      1.30 o 
  -5  -4   8       40.26       39.02      2.91 o 
  -4  -4   8        6.23        6.21      1.41 o 
  -3  -4   8       12.35       15.91      1.50 o 
  -2  -4   8        1.19        4.00      0.93 o 
  -1  -4   8      672.03      674.28     23.35 o 
   0  -4   8      299.64      302.42     12.08 o 
   1  -4   8      329.24      318.02     11.04 o 
   2  -4   8        0.76        2.89      0.90 o 
   3  -4   8      107.51      130.61      5.12 o 
   4  -4   8       87.29      102.13      4.25 o 
   5  -4   8        2.80        2.05      1.08 o 
   6  -4   8        0.42       -0.89      0.89 o 
   7  -4   8        4.32        2.93      0.93 o 
  -9  -3   8       28.66       29.11      3.66 o 
  -8  -3   8        6.15        5.82      1.51 o 
  -7  -3   8       19.35       24.17      4.40 o 
  -6  -3   8       21.98       19.20      2.24 o 
  -5  -3   8        5.26        6.18      1.52 o 
  -4  -3   8      484.43      467.99     15.94 o 
  -3  -3   8       16.33       15.82      1.46 o 
  -2  -3   8        1.44        0.75      0.68 o 
  -1  -3   8      177.06      190.56      7.27 o 
   0  -3   8      601.98      605.20     20.27 o 
   1  -3   8        1.97        4.47      0.96 o 
   2  -3   8      347.24      337.96     11.32 o 
   3  -3   8        6.00        6.72      1.13 o 
   4  -3   8        6.91        5.03      1.13 o 
   5  -3   8       10.44       11.99      1.46 o 
   6  -3   8       10.26       11.90      1.46 o 
   7  -3   8      105.22      107.75      4.30 o 
  -9  -2   8       10.04       10.86      1.73 o 
  -8  -2   8        0.66        0.70      1.66 o 
  -7  -2   8       37.75       38.84      4.22 o 
  -6  -2   8       30.02       31.79      2.65 o 
  -5  -2   8        0.51        1.20      1.27 o 
  -4  -2   8        5.05        5.55      1.54 o 
  -3  -2   8      116.78       96.32      4.10 o 
  -2  -2   8      570.98      607.61     28.52 o 
  -1  -2   8      695.87      743.05     27.53 o 
   0  -2   8      592.60      586.66     19.53 o 
   1  -2   8        1.01        0.43      0.81 o 
   2  -2   8      164.18      161.37      5.80 o 
   3  -2   8       42.22       50.34      2.53 o 
   4  -2   8        9.34        9.56      1.25 o 
   5  -2   8       68.28       65.72      3.17 o 
   6  -2   8      171.77      191.17      6.96 o 
   7  -2   8       61.70       62.26      2.94 o 
  -9  -1   8       57.84       63.39      3.79 o 
  -8  -1   8        2.47        1.71      1.79 o 
  -7  -1   8       22.11       22.98      2.10 o 
  -6  -1   8      863.42      851.49     24.14 o 
  -5  -1   8      108.61       98.38      3.69 o 
  -4  -1   8      108.84      111.36      4.63 o 
  -3  -1   8      172.64      148.54      5.32 o 
  -2  -1   8       19.87       18.82      1.94 o 
  -1  -1   8      772.09      794.10     24.49 o 
   0  -1   8      123.40      117.37      3.80 o 
   1  -1   8       32.62       38.21      1.62 o 
   2  -1   8      449.37      431.38     13.56 o 
   3  -1   8        9.43        5.72      0.99 o 
   4  -1   8      177.86      149.51      5.08 o 
   5  -1   8        0.58        2.62      1.03 o 
   6  -1   8       14.71       17.54      1.87 o 
   7  -1   8      188.90      179.76      7.41 o 
 -10   0   8       11.70        6.48      2.49 o 
  -9   0   8       65.56       64.62      5.13 o 
  -8   0   8      174.64      176.17      6.53 o 
  -7   0   8       19.72       23.36      2.10 o 
  -6   0   8      688.94      724.40     22.92 o 
  -5   0   8      303.45      323.11      9.72 o 
  -4   0   8        0.03        1.89      0.93 o 
  -3   0   8       38.31       46.60      3.24 o 
  -2   0   8        0.32       -0.74      1.12 o 
  -1   0   8      736.46      831.09     25.41 o 
   0   0   8       90.09       89.34      2.95 o 
   1   0   8      384.33      368.22     10.41 o 
   2   0   8        6.38        4.15      0.78 o 
   3   0   8        0.12        1.23      0.85 o 
   4   0   8      103.37      134.05      4.90 o 
   5   0   8       91.78      105.60      5.49 o 
   6   0   8      444.84      461.54     14.76 o 
   7   0   8       23.28       24.30      2.64 o 
 -10   1   8       75.56       71.14      6.68 o 
  -9   1   8       64.31       65.69      3.91 o 
  -8   1   8       32.64       29.87      2.46 o 
  -7   1   8        7.71        8.71      1.75 o 
  -6   1   8        3.34        5.61      1.37 o 
  -5   1   8       23.32       27.36      2.34 o 
  -4   1   8      150.61      166.40      5.40 o 
  -3   1   8      222.17      220.09      6.84 o 
  -2   1   8      677.19      692.47     21.47 o 
  -1   1   8        1.49        2.24      1.29 o 
   0   1   8       98.99       96.10      4.25 o 
   1   1   8        3.16        1.14      0.65 o 
   2   1   8     1015.38     1020.56     28.19 o 
   3   1   8      123.43      127.37      4.64 o 
   4   1   8       84.06       89.10      3.61 o 
   5   1   8      154.09      149.49      6.27 o 
   6   1   8       39.40       33.02      3.74 o 
   7   1   8      157.17      144.71      9.63 o 
  -9   2   8        7.64        4.96      1.32 o 
  -8   2   8      359.45      380.15     13.46 o 
  -7   2   8      125.31      133.22      6.51 o 
  -6   2   8       19.52       28.48      2.57 o 
  -5   2   8      267.70      258.02     10.55 o 
  -4   2   8       44.60       49.25      2.82 o 
  -3   2   8        2.78        2.26      1.99 o 
  -2   2   8      401.60      345.33     10.52 o 
  -1   2   8      925.46      931.26     33.09 o 
   0   2   8      308.95      301.70     11.27 o 
   1   2   8      270.86      306.51     11.43 o 
   2   2   8        0.15        1.58      0.81 o 
   3   2   8       63.17       61.33      2.72 o 
   4   2   8      794.52      874.93     32.00 o 
   5   2   8      412.19      439.73     16.71 o 
   6   2   8       30.25       29.38      2.30 o 
   7   2   8       69.57       55.06      5.62 o 
  -9   3   8       50.71       46.33      6.47 o 
  -8   3   8      182.52      197.88      7.64 o 
  -7   3   8        2.35        2.01      1.37 o 
  -6   3   8        4.98        4.41      1.19 o 
  -5   3   8      329.65      320.72     10.25 o 
  -4   3   8      758.99      730.52     21.47 o 
  -3   3   8      814.10      838.77     27.01 o 
  -2   3   8      192.25      204.13      7.27 o 
  -1   3   8      180.46      167.53      6.15 o 
   0   3   8      668.84      685.94     25.59 o 
   1   3   8        1.04        2.08      1.28 o 
   2   3   8      193.50      189.35      7.49 o 
   3   3   8      303.36      286.23      9.69 o 
   4   3   8      569.62      581.78     16.86 o 
   5   3   8        1.38        2.94      1.10 o 
   6   3   8        4.62        2.60      1.08 o 
   7   3   8        0.72        0.04      1.16 o 
  -9   4   8       51.56       42.58      3.01 o 
  -8   4   8       90.61       88.98      4.15 o 
  -7   4   8      628.44      686.38     23.33 o 
  -6   4   8      699.51      754.26     22.70 o 
  -5   4   8      426.08      458.19     14.21 o 
  -4   4   8       20.10       20.12      1.69 o 
  -3   4   8       16.81       21.31      1.88 o 
  -2   4   8      106.94       94.59      3.49 o 
  -1   4   8       12.80       11.67      1.20 o 
   0   4   8       54.24       53.37      2.52 o 
   1   4   8      137.61      130.74      4.73 o 
   2   4   8     2211.26     2378.27     76.89 o 
   3   4   8       55.84       66.18      3.91 o 
   4   4   8      126.23      121.04      4.93 o 
   5   4   8      101.33       91.71      5.32 o 
   6   4   8       99.85       88.11      6.18 o 
  -9   5   8        0.58        0.61      1.35 o 
  -8   5   8       50.66       48.08      2.83 o 
  -7   5   8       32.46       33.41      2.73 o 
  -6   5   8       49.48       48.05      2.44 o 
  -5   5   8        3.36        4.47      1.34 o 
  -4   5   8      171.83      188.15      6.10 o 
  -3   5   8      185.03      176.05      5.89 o 
  -2   5   8       79.72       77.31      3.14 o 
  -1   5   8       67.05       72.90      3.23 o 
   0   5   8        5.45        6.91      1.18 o 
   1   5   8       13.73       14.37      1.59 o 
   2   5   8      512.07      577.76     18.93 o 
   3   5   8        1.61        1.94      1.42 o 
   4   5   8       38.69       38.19      2.43 o 
   5   5   8       85.91       80.35      3.47 o 
   6   5   8        0.21       -1.00      1.00 o 
  -8   6   8       75.21       74.14      3.71 o 
  -7   6   8       61.58       54.54      3.15 o 
  -6   6   8       80.72       85.42      3.34 o 
  -5   6   8       37.88       31.50      2.27 o 
  -4   6   8       12.03       11.71      1.85 o 
  -3   6   8        2.04        4.59      1.12 o 
  -2   6   8        2.67        5.67      1.17 o 
  -1   6   8       75.21       83.75      4.51 o 
   0   6   8     1283.78     1361.03     50.18 o 
   1   6   8      197.54      204.15      7.61 o 
   2   6   8      523.34      563.50     18.64 o 
   3   6   8       25.88       36.35      4.68 o 
   4   6   8       10.64        9.09      1.70 o 
   5   6   8       18.35       19.77      5.07 o 
  -7   7   8       57.04       51.22      5.37 o 
  -6   7   8        5.74        4.03      1.14 o 
  -5   7   8        5.08        6.89      1.69 o 
  -4   7   8       13.18       10.53      2.07 o 
  -3   7   8      100.83      107.55      6.95 o 
  -2   7   8       71.15       65.95      3.51 o 
  -1   7   8      373.02      378.53     16.03 o 
   0   7   8      137.69      125.67      8.11 o 
   1   7   8      369.48      383.82     16.24 o 
   2   7   8        0.25        1.55      1.17 o 
   3   7   8       55.68       53.56      3.16 o 
   4   7   8        0.57       -0.00      0.87 o 
  -6   8   8        2.41        0.48      0.97 o 
  -5   8   8       25.47       24.61      2.67 o 
  -4   8   8      139.81      136.39      7.93 o 
  -3   8   8      123.07      127.40      7.79 o 
  -2   8   8       92.09       92.55     17.62 o 
  -1   8   8        0.34        0.24      1.10 o 
   0   8   8        4.13        5.03      1.33 o 
   1   8   8        0.11        2.36      1.83 o 
   2   8   8        7.01        6.48      2.16 o 
   3   8   8       15.31       14.67      1.65 o 
  -4   9   8        0.22       -1.08      1.20 o 
  -3   9   8       10.55       10.59      2.33 o 
  -2   9   8       30.43       19.71      6.07 o 
  -1   9   8      181.55      159.94      8.74 o 
   0   9   8       11.17       12.59      1.64 o 
   1   9   8       10.99        7.71      2.16 o 
  -2  -9   9       18.05       15.79      5.49 o 
  -1  -9   9        5.34        3.28      4.48 o 
   0  -9   9       23.34       19.55      2.00 o 
   1  -9   9       51.37       59.90      3.77 o 
  -5  -8   9       12.21       13.75      2.11 o 
  -4  -8   9        1.09       -2.39      2.39 o 
  -3  -8   9       87.27       42.37      6.51 o 
  -2  -8   9      235.11      211.85     21.49 o 
  -1  -8   9      144.10      148.18      8.05 o 
   0  -8   9       17.10       17.00      3.62 o 
   1  -8   9       19.03       20.95      3.16 o 
   2  -8   9        4.18        2.82      1.66 o 
   3  -8   9        0.26        4.98      1.99 o 
  -6  -7   9        3.89        4.48      1.25 o 
  -5  -7   9       28.04       22.00      2.57 o 
  -4  -7   9      276.62      259.32     11.30 o 
  -3  -7   9      208.55      185.29     11.01 o 
  -2  -7   9       52.72       54.96      3.53 o 
  -1  -7   9       12.97       10.75      3.17 o 
   0  -7   9        6.17        6.63      3.07 o 
   1  -7   9       78.90       87.36      6.13 o 
   2  -7   9       97.45       99.68      6.66 o 
   3  -7   9      231.21      254.92     14.09 o 
   4  -7   9       28.85       28.78      4.99 o 
  -7  -6   9       84.74       87.94      4.22 o 
  -6  -6   9      100.36      100.72      4.38 o 
  -5  -6   9       39.23       31.42      3.05 o 
  -4  -6   9        6.13        6.67      1.96 o 
  -3  -6   9       17.29       21.52      1.89 o 
  -2  -6   9       46.67       51.97      4.11 o 
  -1  -6   9        7.01        7.86      1.22 o 
   0  -6   9      128.24      137.07      9.62 o 
   1  -6   9      234.74      256.07     10.65 o 
   2  -6   9      200.56      209.59      8.89 o 
   3  -6   9       38.00       34.42      3.73 o 
   4  -6   9       14.60       12.74      1.81 o 
   5  -6   9       30.86       24.59      1.74 o 
  -8  -5   9       12.92        9.47      2.33 o 
  -7  -5   9       56.39       57.16      3.48 o 
  -6  -5   9       20.56       21.65      2.00 o 
  -5  -5   9       15.41       12.14      2.17 o 
  -4  -5   9       23.10       24.60      2.34 o 
  -3  -5   9      299.46      303.73     13.09 o 
  -2  -5   9       59.76       65.56      4.66 o 
  -1  -5   9        3.81        1.61      0.90 o 
   0  -5   9       24.53       18.48      2.67 o 
   1  -5   9      211.33      210.15     11.99 o 
   2  -5   9        2.53        3.59      1.39 o 
   3  -5   9       70.69       75.03      5.08 o 
   4  -5   9       12.08       12.23      2.42 o 
   5  -5   9        6.52        6.00      1.14 o 
   6  -5   9        0.01        1.17      0.85 o 
  -8  -4   9       10.04        7.91      1.76 o 
  -7  -4   9       15.98       15.86      1.97 o 
  -6  -4   9       21.14       21.04      2.19 o 
  -5  -4   9       85.10       75.50      4.36 o 
  -4  -4   9        3.17        9.53      5.51 o 
  -3  -4   9       58.19       61.68      2.92 o 
  -2  -4   9        0.24        0.81      0.83 o 
  -1  -4   9      149.02      152.15      7.68 o 
   0  -4   9      786.93      776.00     29.14 o 
   1  -4   9      252.00      262.70      8.77 o 
   2  -4   9       73.26       67.98      2.99 o 
   3  -4   9        2.74        5.83      1.19 o 
   4  -4   9       17.16       13.28      1.51 o 
   5  -4   9       15.41       20.86      2.97 o 
   6  -4   9        0.52        0.67      0.96 o 
  -9  -3   9       11.63        7.31      1.99 o 
  -8  -3   9       33.04       32.78      4.16 o 
  -7  -3   9        1.79        4.82      1.93 o 
  -6  -3   9        0.91        1.53      1.23 o 
  -5  -3   9      339.81      307.22     10.96 o 
  -4  -3   9      127.39      125.22      6.47 o 
  -3  -3   9        1.70        2.93      1.13 o 
  -2  -3   9      139.27      140.44      6.52 o 
  -1  -3   9       72.25       75.18      3.67 o 
   0  -3   9      109.65      129.78      5.19 o 
   1  -3   9       20.97       26.37      3.83 o 
   2  -3   9       19.85       17.73      1.60 o 
   3  -3   9       99.37       99.91      4.11 o 
   4  -3   9      106.36      118.07      4.75 o 
   5  -3   9       89.19       92.58      4.60 o 
   6  -3   9       22.08       21.46      1.85 o 
   7  -3   9        2.78        3.87      1.07 o 
  -9  -2   9        4.25        5.48      2.16 o 
  -8  -2   9       43.37       34.96      4.33 o 
  -7  -2   9      303.68      278.46     11.15 o 
  -6  -2   9       92.63       97.18      5.74 o 
  -5  -2   9      605.92      592.34     20.10 o 
  -4  -2   9      781.48      762.27     32.83 o 
  -3  -2   9       47.03       49.84      2.73 o 
  -2  -2   9      194.39      182.75      7.56 o 
  -1  -2   9      109.27      117.94      4.50 o 
   0  -2   9       70.52       73.68      4.00 o 
   1  -2   9      326.75      322.53     10.80 o 
   2  -2   9      316.77      313.93     12.05 o 
   3  -2   9      237.78      245.95      9.76 o 
   4  -2   9       44.31       41.02      3.05 o 
   5  -2   9        0.05       -0.22      0.94 o 
   6  -2   9        3.97        4.30      1.23 o 
   7  -2   9      230.59      219.47     17.05 o 
  -9  -1   9       94.48       83.32      8.02 o 
  -8  -1   9      320.13      324.58     21.34 o 
  -7  -1   9        9.19       13.80      1.70 o 
  -6  -1   9        7.32        8.37      1.55 o 
  -5  -1   9      117.66      116.91      4.68 o 
  -4  -1   9       62.20       61.54      3.29 o 
  -3  -1   9        0.61       -0.88      1.17 o 
  -2  -1   9        0.32       -0.09      0.73 o 
  -1  -1   9       70.66       82.13      3.25 o 
   0  -1   9        8.86       15.46      1.11 o 
   1  -1   9       11.42       10.78      0.96 o 
   2  -1   9       25.15       26.79      1.81 o 
   3  -1   9      127.25      142.17      5.13 o 
   4  -1   9      123.43      150.53      7.84 o 
   5  -1   9       22.68       18.93      1.96 o 
   6  -1   9        0.25        0.02      1.05 o 
   7  -1   9      140.17      117.36      5.10 o 
  -9   0   9       17.48       13.47      2.32 o 
  -8   0   9        6.02        6.02      2.40 o 
  -7   0   9      133.17      128.10      5.11 o 
  -6   0   9      340.94      316.26      9.62 o 
  -5   0   9       49.30       57.27      2.82 o 
  -4   0   9      336.91      329.09     10.84 o 
  -3   0   9      420.56      428.30     13.67 o 
  -2   0   9       19.62       19.08      1.51 o 
  -1   0   9      356.14      379.80     10.77 o 
   0   0   9     1980.71     1992.91     53.69 o 
   1   0   9      713.30      695.61     22.47 o 
   2   0   9      264.97      298.90      8.76 o 
   3   0   9       54.77       58.80      2.72 o 
   4   0   9        2.10        2.88      0.92 o 
   5   0   9      426.95      441.47     18.74 o 
   6   0   9       18.36       14.40      1.66 o 
   7   0   9       14.87       11.42      1.91 o 
  -9   1   9       35.40       32.88      3.67 o 
  -8   1   9       85.70       94.21      4.38 o 
  -7   1   9      121.92      135.74      6.30 o 
  -6   1   9       22.48       27.78      2.57 o 
  -5   1   9      305.17      326.38     11.22 o 
  -4   1   9       82.90       70.18      2.83 o 
  -3   1   9      424.90      458.21     13.40 o 
  -2   1   9      537.87      583.47     19.13 o 
  -1   1   9     1045.89     1066.17     30.54 o 
   0   1   9      609.09      640.81     19.56 o 
   1   1   9       53.12       59.30      2.52 o 
   2   1   9        4.12        4.08      0.84 o 
   3   1   9      285.41      283.30      9.34 o 
   4   1   9        0.13        0.82      0.99 o 
   5   1   9      260.06      270.17     10.73 o 
   6   1   9        1.39        1.81      1.07 o 
   7   1   9       16.40        6.07      1.53 o 
  -9   2   9        0.32        1.19      1.08 o 
  -8   2   9       74.72       73.59      4.93 o 
  -7   2   9       11.99       12.94      1.76 o 
  -6   2   9      306.72      325.16     13.17 o 
  -5   2   9      571.15      596.05     19.64 o 
  -4   2   9      806.40      789.77     25.81 o 
  -3   2   9       14.87       14.55      1.46 o 
  -2   2   9       95.73       95.73      3.60 o 
  -1   2   9       14.45        9.55      1.75 o 
   0   2   9       10.12       15.79      1.54 o 
   1   2   9        3.52        4.93      1.40 o 
   2   2   9       15.55       17.63      1.52 o 
   3   2   9     2002.32     2144.29     67.30 o 
   4   2   9      133.75      135.99      5.92 o 
   5   2   9       22.95       23.95      2.09 o 
   6   2   9       10.50        9.67      1.41 o 
  -9   3   9        0.32       -0.58      1.00 o 
  -8   3   9        0.75       -0.46      1.14 o 
  -7   3   9      214.48      259.78      9.71 o 
  -6   3   9      177.21      200.97      7.81 o 
  -5   3   9       27.44       32.56      2.38 o 
  -4   3   9        2.77        4.09      1.20 o 
  -3   3   9      229.68      218.25      8.36 o 
  -2   3   9      355.91      388.08     13.95 o 
  -1   3   9        1.25        4.18      0.99 o 
   0   3   9      149.00      179.60      6.58 o 
   1   3   9        1.19        3.71      1.38 o 
   2   3   9      237.34      269.36     10.41 o 
   3   3   9      111.30      120.93      5.76 o 
   4   3   9        8.19        7.84      1.39 o 
   5   3   9        5.92        4.71      1.29 o 
   6   3   9      174.80      159.73      6.63 o 
  -9   4   9       24.99       18.98      1.70 o 
  -8   4   9        3.12        3.69      1.18 o 
  -7   4   9       38.15       39.46      3.87 o 
  -6   4   9       97.14      103.42      4.77 o 
  -5   4   9       16.90       11.01      2.30 o 
  -4   4   9      581.81      570.73     18.73 o 
  -3   4   9       23.53       26.38      1.93 o 
  -2   4   9      146.92      152.15      5.47 o 
  -1   4   9       14.79       18.66      1.71 o 
   0   4   9       13.86       15.68      1.57 o 
   1   4   9      601.96      670.47     26.31 o 
   2   4   9      366.44      385.86     15.85 o 
   3   4   9      445.30      457.58     13.59 o 
   4   4   9       46.33       38.34      2.09 o 
   5   4   9        0.18        1.05      1.12 o 
   6   4   9        6.10        8.47      1.83 o 
  -8   5   9       47.16       48.18      5.00 o 
  -7   5   9        2.36        4.14      1.32 o 
  -6   5   9      172.01      178.78      6.42 o 
  -5   5   9       48.08       38.08      2.46 o 
  -4   5   9       52.47       50.60      2.79 o 
  -3   5   9       11.43       10.75      1.29 o 
  -2   5   9      204.99      210.32      6.86 o 
  -1   5   9      147.64      137.01      4.83 o 
   0   5   9      302.15      340.44     11.08 o 
   1   5   9      206.29      217.63      8.02 o 
   2   5   9      417.83      436.74     14.62 o 
   3   5   9       66.04       60.47      4.18 o 
   4   5   9       55.66       49.45      2.78 o 
   5   5   9        3.64        3.13      1.15 o 
  -8   6   9       16.66       11.78      1.99 o 
  -7   6   9       51.59       56.42      3.09 o 
  -6   6   9       33.49       28.93      1.89 o 
  -5   6   9        2.05        1.94      1.25 o 
  -4   6   9        1.99        0.75      1.26 o 
  -3   6   9      304.78      304.95      9.55 o 
  -2   6   9      487.16      473.57     14.25 o 
  -1   6   9       19.87       25.49      1.84 o 
   0   6   9       17.58       21.08      1.71 o 
   1   6   9        1.67       -0.03      1.44 o 
   2   6   9       11.59       13.52      1.38 o 
   3   6   9        9.52       12.86      1.38 o 
   4   6   9        2.43        2.76      0.96 o 
  -7   7   9        0.06        1.33      1.49 o 
  -6   7   9        5.85        5.27      1.18 o 
  -5   7   9       16.26       13.87      1.89 o 
  -4   7   9        6.25        6.37      1.77 o 
  -3   7   9        5.06        5.25      1.83 o 
  -2   7   9       16.41       11.29      1.54 o 
  -1   7   9       20.38       17.30      1.81 o 
   0   7   9      208.34      215.52     10.71 o 
   1   7   9       50.32       44.73      2.34 o 
   2   7   9        1.29        1.14      0.89 o 
   3   7   9        3.22        1.89      0.93 o 
  -5   8   9       45.89       35.49      2.33 o 
  -4   8   9      109.49       99.03      5.97 o 
  -3   8   9       23.95       16.04      3.24 o 
  -2   8   9        1.38        1.49      1.19 o 
  -1   8   9       32.38       23.47      2.07 o 
   0   8   9        0.73        2.26      1.07 o 
   1   8   9       10.65       10.52      1.49 o 
   2   8   9       43.26       37.00      2.70 o 
  -3   9   9        2.22        1.16      3.65 o 
  -2   9   9        8.98        8.81      2.16 o 
  -4  -8  10       29.95       17.39      2.87 o 
  -3  -8  10        4.08        2.99      3.65 o 
  -2  -8  10       12.49        9.51      1.96 o 
  -1  -8  10        8.94        6.34      1.36 o 
   0  -8  10       10.44       10.80      1.45 o 
   1  -8  10       34.68       35.48      2.70 o 
   2  -8  10       69.95       75.93      4.41 o 
  -5  -7  10        8.29        6.61      1.73 o 
  -4  -7  10        0.19        0.10      1.72 o 
  -3  -7  10       83.36       66.50      3.61 o 
  -2  -7  10       14.08       12.53      1.43 o 
  -1  -7  10       96.50      103.27      5.52 o 
   0  -7  10        0.49       -0.33      1.02 o 
   1  -7  10       45.94       42.50      2.59 o 
   2  -7  10        9.85       13.58      2.23 o 
   3  -7  10        0.46        1.99      2.66 o 
   4  -7  10       29.39       28.95      4.49 o 
  -6  -6  10        1.02        2.15      1.19 o 
  -5  -6  10        0.69        0.63      1.55 o 
  -4  -6  10       85.75       86.96      4.16 o 
  -3  -6  10        0.15        0.66      1.24 o 
  -2  -6  10        3.60        2.87      1.01 o 
  -1  -6  10        3.04        0.85      0.91 o 
   0  -6  10       52.44       63.17      4.03 o 
   1  -6  10      121.10      123.73      6.91 o 
   2  -6  10      136.80      142.12      7.25 o 
   3  -6  10        1.67        1.23      1.38 o 
   4  -6  10       19.54       16.52      1.57 o 
  -7  -5  10        6.99        6.56      1.40 o 
  -6  -5  10        7.37        6.45      1.48 o 
  -5  -5  10       85.52       81.10      3.96 o 
  -4  -5  10       35.58       32.06      2.52 o 
  -3  -5  10      177.09      184.49     15.77 o 
  -2  -5  10       21.23       25.57      1.90 o 
  -1  -5  10      142.56      143.85      4.95 o 
   0  -5  10      359.29      375.75     12.14 o 
   1  -5  10      268.70      272.68     10.24 o 
   2  -5  10        2.72        2.35      1.56 o 
   3  -5  10        1.23        0.51      1.33 o 
   4  -5  10        6.12        4.89      1.07 o 
   5  -5  10        0.70        0.66      0.91 o 
  -8  -4  10       24.06       16.63      2.83 o 
  -7  -4  10        0.11        0.08      1.63 o 
  -6  -4  10       58.03       52.84      4.44 o 
  -5  -4  10       44.00       38.78      2.81 o 
  -4  -4  10       64.81       68.05      5.65 o 
  -3  -4  10      558.87      605.71     37.98 o 
  -2  -4  10       77.78       92.30      3.57 o 
  -1  -4  10        1.71        4.85      0.97 o 
   0  -4  10        3.59        2.81      0.88 o 
   1  -4  10        7.15        6.47      1.27 o 
   2  -4  10      470.99      512.57     17.95 o 
   3  -4  10      111.54      114.04      4.67 o 
   4  -4  10       42.04       49.68      3.15 o 
   5  -4  10        0.33        0.09      0.93 o 
   6  -4  10        0.50        0.56      0.85 o 
  -8  -3  10      121.01      139.28      9.54 o 
  -7  -3  10      556.83      549.72     59.21 o 
  -6  -3  10       92.86       99.08      5.03 o 
  -5  -3  10       31.69       27.25      2.31 o 
  -4  -3  10        7.82        7.07      1.70 o 
  -3  -3  10       12.50       17.24      1.85 o 
  -2  -3  10      146.89      171.20      6.02 o 
  -1  -3  10        0.62        1.21      0.78 o 
   0  -3  10      257.36      288.62      8.62 o 
   1  -3  10      234.78      247.58     10.01 o 
   2  -3  10      199.88      201.38      6.66 o 
   3  -3  10       68.54       71.10      3.76 o 
   4  -3  10        3.00        0.76      1.24 o 
   5  -3  10      195.64      211.87     11.30 o 
   6  -3  10        9.37        8.72      1.39 o 
  -9  -2  10      106.97       88.71      8.37 o 
  -8  -2  10       47.39       52.46      5.33 o 
  -7  -2  10       19.90       23.95      2.98 o 
  -6  -2  10       30.68       29.29      2.66 o 
  -5  -2  10      566.73      528.65     21.21 o 
  -4  -2  10      142.10      140.58      7.02 o 
  -3  -2  10       30.42       34.19      2.48 o 
  -2  -2  10       79.99       78.21      3.91 o 
  -1  -2  10      188.28      212.38      8.58 o 
   0  -2  10      212.75      233.05      8.21 o 
   1  -2  10       16.98       21.89      1.55 o 
   2  -2  10      262.08      299.26     10.13 o 
   3  -2  10        0.92        0.27      1.08 o 
   4  -2  10       42.78       53.55      4.81 o 
   5  -2  10       13.00       18.34      1.89 o 
   6  -2  10       35.32       31.30      3.30 o 
  -9  -1  10       34.19       28.96      4.49 o 
  -8  -1  10       11.71       13.79      2.99 o 
  -7  -1  10       50.77       46.70      3.91 o 
  -6  -1  10       67.68       59.89      3.35 o 
  -5  -1  10       67.27       61.79      3.19 o 
  -4  -1  10      218.89      234.83      8.75 o 
  -3  -1  10        8.06       13.16      1.56 o 
  -2  -1  10     1288.02     1325.05     40.53 o 
  -1  -1  10      812.09      864.14     26.65 o 
   0  -1  10      646.70      702.09     19.41 o 
   1  -1  10      649.51      680.24     17.58 o 
   2  -1  10       38.46       40.78      2.32 o 
   3  -1  10       79.79       92.63      4.37 o 
   4  -1  10       14.32       15.68      2.41 o 
   5  -1  10        6.87        7.23      1.36 o 
   6  -1  10       28.68       27.22      3.87 o 
  -9   0  10       35.72       27.37      2.80 o 
  -8   0  10       62.22       65.96      3.84 o 
  -7   0  10      106.55      102.55      4.32 o 
  -6   0  10       31.08       29.33      2.30 o 
  -5   0  10       20.21       24.67      2.07 o 
  -4   0  10      252.82      253.91      8.64 o 
  -3   0  10     1275.82     1267.95     38.81 o 
  -2   0  10      119.67      121.74      4.51 o 
  -1   0  10     1095.35     1113.48     30.57 o 
   0   0  10      398.40      422.29     11.90 o 
   1   0  10        7.27        9.79      1.08 o 
   2   0  10       12.72       17.57      1.40 o 
   3   0  10       54.27       65.50      3.69 o 
   4   0  10      166.01      163.78      5.96 o 
   5   0  10      230.29      213.25      8.64 o 
   6   0  10       19.34       13.68      1.99 o 
  -9   1  10        7.13        4.63      1.25 o 
  -8   1  10        7.56        6.32      1.37 o 
  -7   1  10       74.58       67.12      3.77 o 
  -6   1  10      120.94      135.26      6.30 o 
  -5   1  10      266.63      280.76      9.86 o 
  -4   1  10       51.90       58.00      3.10 o 
  -3   1  10        4.42        7.75      1.18 o 
  -2   1  10        0.27        0.17      0.83 o 
  -1   1  10      100.62      120.78      3.97 o 
   0   1  10        1.32        2.78      0.86 o 
   1   1  10      235.72      249.63      8.19 o 
   2   1  10       24.16       26.82      2.10 o 
   3   1  10       11.76       12.58      1.43 o 
   4   1  10        0.75        3.48      1.20 o 
   5   1  10        3.30        4.98      1.29 o 
   6   1  10        2.34        0.25      1.12 o 
  -9   2  10       41.36       34.53      2.52 o 
  -8   2  10       79.47       93.39      4.17 o 
  -7   2  10        2.58        1.85      1.29 o 
  -6   2  10        1.59        1.98      1.41 o 
  -5   2  10      280.89      261.72      9.31 o 
  -4   2  10      114.54      113.41      4.22 o 
  -3   2  10      956.82      943.98     27.44 o 
  -2   2  10      295.17      328.98     10.17 o 
  -1   2  10      133.41      142.87      6.75 o 
   0   2  10       23.79       37.73      2.51 o 
   1   2  10      383.39      433.48     16.08 o 
   2   2  10       33.65       41.56      2.79 o 
   3   2  10      249.86      267.18      9.20 o 
   4   2  10      421.40      450.92     16.99 o 
   5   2  10      165.94      160.64      6.70 o 
   6   2  10       27.76       22.82      1.78 o 
  -9   3  10       28.52       22.98      2.70 o 
  -8   3  10        1.81        2.76      1.18 o 
  -7   3  10       85.25       91.00      4.19 o 
  -6   3  10       11.27       12.76      1.74 o 
  -5   3  10      166.24      160.67      6.42 o 
  -4   3  10      591.75      581.35     16.06 o 
  -3   3  10       12.17       12.72      1.48 o 
  -2   3  10       63.75       76.69      3.42 o 
  -1   3  10       38.77       47.89      2.57 o 
   0   3  10      277.98      295.64     10.26 o 
   1   3  10      102.33      125.84      4.99 o 
   2   3  10      170.74      185.51      6.84 o 
   3   3  10      507.46      531.22     17.62 o 
   4   3  10      105.61       98.81      4.37 o 
   5   3  10        4.20        4.25      1.12 o 
  -8   4  10        5.93        5.82      1.17 o 
  -7   4  10        0.47        1.39      1.16 o 
  -6   4  10      371.94      417.63     14.70 o 
  -5   4  10       38.46       33.85      2.34 o 
  -4   4  10       10.31        9.53      1.44 o 
  -3   4  10        2.02        3.64      1.11 o 
  -2   4  10       64.20       57.11      3.34 o 
  -1   4  10      532.25      591.68     19.57 o 
   0   4  10      233.16      271.95      9.63 o 
   1   4  10        3.36        4.71      1.11 o 
   2   4  10       12.50       12.31      1.55 o 
   3   4  10        5.26        4.16      1.15 o 
   4   4  10       20.26       24.00      2.36 o 
   5   4  10        3.37        3.49      1.26 o 
  -8   5  10       32.84       26.24      2.56 o 
  -7   5  10        0.21        0.87      1.08 o 
  -6   5  10       28.35       27.15      2.88 o 
  -5   5  10       31.84       26.86      2.85 o 
  -4   5  10        4.04        3.96      1.84 o 
  -3   5  10       19.84       24.81      2.04 o 
  -2   5  10        1.93        1.51      1.08 o 
  -1   5  10       94.88      102.46      4.38 o 
   0   5  10       26.48       26.18      2.07 o 
   1   5  10      395.17      434.84     14.74 o 
   2   5  10       10.99       13.10      1.52 o 
   3   5  10       19.17       16.61      1.66 o 
   4   5  10        4.51        4.52      1.09 o 
  -7   6  10       37.52       35.08      3.11 o 
  -6   6  10       34.92       29.13      2.13 o 
  -5   6  10       15.21       15.54      2.45 o 
  -4   6  10       10.44        9.69      1.49 o 
  -3   6  10      163.61      148.54      5.06 o 
  -2   6  10      117.39      129.74      4.62 o 
  -1   6  10        0.95        0.85      0.88 o 
   0   6  10      151.72      152.27      5.61 o 
   1   6  10       31.02       36.03      2.32 o 
   2   6  10       34.82       30.24      2.77 o 
   3   6  10       30.87       21.74      1.77 o 
  -6   7  10        2.22        1.33      1.49 o 
  -5   7  10       33.99       34.29      2.37 o 
  -4   7  10       26.06       27.18      2.77 o 
  -3   7  10      121.24      118.68      7.12 o 
  -2   7  10       65.13       64.78      4.06 o 
  -1   7  10       18.11       17.24      1.85 o 
   0   7  10       60.05       56.90      2.55 o 
   1   7  10        3.21        2.80      0.91 o 
   2   7  10       84.21       76.33      3.10 o 
  -4   8  10        0.13        2.66      2.66 o 
  -3   8  10       20.55       17.06      3.08 o 
  -2   8  10        0.27       -1.00      1.37 o 
  -1   8  10       21.01       16.15      1.80 o 
   0   8  10        9.94        8.48      1.18 o 
   1   8  10       45.95       47.99      4.17 o 
  -2  -8  11       10.16       10.47      3.66 o 
  -1  -8  11        6.58        6.65      1.63 o 
   0  -8  11       60.69       53.04      4.67 o 
  -5  -7  11        1.59        0.00      2.16 o 
  -4  -7  11        2.34        2.88      1.51 o 
  -3  -7  11       10.42        8.64      1.35 o 
  -2  -7  11      137.39      135.44      5.51 o 
  -1  -7  11        7.66       13.33      1.67 o 
   0  -7  11        5.74        6.98      1.16 o 
   1  -7  11       38.71       35.08      2.36 o 
   2  -7  11       65.51       67.45      3.34 o 
   3  -7  11        3.17        5.15      2.32 o 
  -6  -6  11        1.17        0.28      1.39 o 
  -5  -6  11        0.16       -0.07      1.06 o 
  -4  -6  11       98.16       91.40      4.08 o 
  -3  -6  11      110.14      124.93      5.27 o 
  -2  -6  11      519.34      559.42     19.20 o 
  -1  -6  11      289.88      304.53     11.05 o 
   0  -6  11        3.56        2.56      0.93 o 
   1  -6  11        0.03       -0.57      0.83 o 
   2  -6  11       46.46       49.97      2.83 o 
   3  -6  11       53.59       53.64      3.80 o 
   4  -6  11       30.71       30.12      4.33 o 
  -7  -5  11        1.88        3.69      1.91 o 
  -6  -5  11      120.13      114.22      7.53 o 
  -5  -5  11      140.88      130.43      7.35 o 
  -4  -5  11        9.39       12.04      1.80 o 
  -3  -5  11       37.28       30.36      2.95 o 
  -2  -5  11      186.88      199.12      7.79 o 
  -1  -5  11        8.74        8.05      1.09 o 
   0  -5  11        1.29        2.50      1.02 o 
   1  -5  11       62.78       66.06      3.13 o 
   2  -5  11       84.31      108.08      5.02 o 
   3  -5  11       25.56       19.58      3.38 o 
   4  -5  11       28.60       39.16      5.41 o 
  -7  -4  11       88.10       96.79      5.56 o 
  -6  -4  11        4.23        2.93      1.48 o 
  -5  -4  11       13.45       14.37      1.81 o 
  -4  -4  11      229.42      237.82      8.85 o 
  -3  -4  11      164.20      177.23      7.02 o 
  -2  -4  11        7.22        6.78      1.43 o 
  -1  -4  11        2.17        1.27      0.86 o 
   0  -4  11      656.48      717.89     20.10 o 
   1  -4  11       23.40       28.20      2.33 o 
   2  -4  11        0.19        0.63      0.96 o 
   3  -4  11       36.73       37.17      2.55 o 
   4  -4  11       19.23       20.77      1.87 o 
   5  -4  11        9.70        6.15      1.15 o 
  -8  -3  11        5.35        2.82      1.83 o 
  -7  -3  11       31.65       32.38      7.15 o 
  -6  -3  11      142.11      143.21      6.42 o 
  -5  -3  11      263.24      247.37      9.14 o 
  -4  -3  11      246.47      255.64      9.44 o 
  -3  -3  11        2.41        3.15      1.21 o 
  -2  -3  11       42.36       49.83      2.95 o 
  -1  -3  11       22.49       21.40      1.75 o 
   0  -3  11      532.38      611.38     18.82 o 
   1  -3  11       79.34       90.43      4.06 o 
   2  -3  11      248.91      292.52     11.96 o 
   3  -3  11      161.36      163.29      8.47 o 
   4  -3  11        0.75        0.00      1.00 o 
   5  -3  11        1.58        1.42      0.99 o 
  -8  -2  11        6.88        5.48      2.16 o 
  -7  -2  11       68.57       60.18      6.41 o 
  -6  -2  11        0.94       -0.13      1.32 o 
  -5  -2  11        0.09        1.95      1.17 o 
  -4  -2  11      131.30      135.52      5.56 o 
  -3  -2  11       47.57       60.68      3.37 o 
  -2  -2  11      887.68      983.09     35.89 o 
  -1  -2  11       56.45       50.79      2.96 o 
   0  -2  11      340.31      354.17     12.02 o 
   1  -2  11      398.45      408.75     12.26 o 
   2  -2  11      118.87      127.97      5.66 o 
   3  -2  11        6.29        7.02      1.36 o 
   4  -2  11       36.78       38.33      2.73 o 
   5  -2  11       16.12       16.31      1.66 o 
   6  -2  11      117.32       87.80      8.04 o 
  -8  -1  11       20.10       16.09      2.36 o 
  -7  -1  11        3.31        2.70      1.68 o 
  -6  -1  11      115.08      106.96      5.19 o 
  -5  -1  11        0.74        0.57      1.13 o 
  -4  -1  11      382.46      404.04     12.25 o 
  -3  -1  11      619.01      676.02     21.27 o 
  -2  -1  11        1.02        0.89      0.94 o 
  -1  -1  11       83.05       98.15      3.88 o 
   0  -1  11      118.27      134.45      4.92 o 
   1  -1  11       12.52       17.04      1.25 o 
   2  -1  11        8.89        7.74      1.38 o 
   3  -1  11      118.52      106.15      4.94 o 
   4  -1  11       31.13       23.62      2.04 o 
   5  -1  11       15.89       11.00      1.43 o 
   6  -1  11       21.80       12.62      1.80 o 
  -9   0  11        0.90        2.99      1.99 o 
  -8   0  11        2.56        0.33      2.66 o 
  -7   0  11       82.61       88.39     10.85 o 
  -6   0  11        2.43        4.74      1.44 o 
  -5   0  11       45.83       48.68      2.91 o 
  -4   0  11      154.14      143.49      5.43 o 
  -3   0  11      125.91      136.87      5.12 o 
  -2   0  11       13.57       15.50      2.15 o 
  -1   0  11      901.17      956.83     29.29 o 
   0   0  11      189.06      201.59      6.17 o 
   1   0  11      433.31      487.13     15.22 o 
   2   0  11      143.94      128.54      4.30 o 
   3   0  11       75.56       62.36      2.90 o 
   4   0  11       76.89       73.56      5.18 o 
   5   0  11       12.01       14.78      2.11 o 
   6   0  11       52.27       53.41      3.68 o 
  -9   1  11        2.19        1.00      1.99 o 
  -8   1  11       21.38       19.13      1.78 o 
  -7   1  11       53.08       62.82      4.62 o 
  -6   1  11        1.87        1.56      1.45 o 
  -5   1  11      131.67      130.83      5.99 o 
  -4   1  11       23.67       29.39      2.52 o 
  -3   1  11     1100.83     1168.82     37.91 o 
  -2   1  11      120.35      127.42      4.44 o 
  -1   1  11       46.52       45.06      2.23 o 
   0   1  11       43.59       45.48      2.37 o 
   1   1  11      437.15      476.84     14.98 o 
   2   1  11      250.67      243.21      8.10 o 
   3   1  11      137.11      140.36      8.46 o 
   4   1  11      321.63      319.00     12.35 o 
   5   1  11       19.27       17.95      1.96 o 
  -8   2  11        1.91        3.35      1.16 o 
  -7   2  11       87.31       86.81      3.95 o 
  -6   2  11       11.26       11.76      1.79 o 
  -5   2  11      215.80      227.51      9.37 o 
  -4   2  11       29.61       47.78      3.04 o 
  -3   2  11       75.28       83.76      3.79 o 
  -2   2  11        0.54        1.57      1.09 o 
  -1   2  11        7.83       13.92      1.49 o 
   0   2  11      688.60      712.91     25.87 o 
   1   2  11      598.09      640.91     23.36 o 
   2   2  11       73.34       80.34      3.85 o 
   3   2  11      233.90      252.33     11.73 o 
   4   2  11       35.72       32.90      2.21 o 
   5   2  11        6.92        5.92      1.22 o 
  -8   3  11       42.28       37.83      4.05 o 
  -7   3  11       13.26       15.55      1.75 o 
  -6   3  11      214.70      240.68      8.85 o 
  -5   3  11      139.90      153.40      5.40 o 
  -4   3  11        0.05        1.08      1.08 o 
  -3   3  11       67.34       60.28      2.84 o 
  -2   3  11        8.50       11.36      1.36 o 
  -1   3  11       13.05       14.48      1.85 o 
   0   3  11       91.26      127.50      5.04 o 
   1   3  11      121.97      129.87      5.79 o 
   2   3  11      190.28      215.39      7.77 o 
   3   3  11       17.61       16.75      2.83 o 
   4   3  11        3.67        3.62      1.19 o 
   5   3  11        2.70        1.13      1.41 o 
  -8   4  11       63.38       52.67      2.56 o 
  -7   4  11        0.46       -0.54      1.00 o 
  -6   4  11        0.22        1.62      1.20 o 
  -5   4  11      175.60      189.89      7.22 o 
  -4   4  11       74.04       71.07      3.20 o 
  -3   4  11       13.16        9.21      1.26 o 
  -2   4  11      351.20      352.16     12.08 o 
  -1   4  11      447.83      471.54     15.83 o 
   0   4  11        0.88        0.49      0.91 o 
   1   4  11      247.60      245.32      8.74 o 
   2   4  11        8.52        8.44      1.27 o 
   3   4  11        0.26       -0.32      0.89 o 
   4   4  11        4.61        4.65      1.35 o 
  -7   5  11       78.30       76.22      3.98 o 
  -6   5  11       13.93       16.49      1.89 o 
  -5   5  11       19.70       20.11      3.00 o 
  -4   5  11        4.97        6.02      1.45 o 
  -3   5  11       35.14       37.25      3.91 o 
  -2   5  11      167.18      206.78      7.61 o 
  -1   5  11      498.94      526.06     17.54 o 
   0   5  11       34.82       32.36      3.31 o 
   1   5  11       92.96       99.54      4.19 o 
   2   5  11        4.36        5.28      1.13 o 
   3   5  11        3.10        1.60      0.97 o 
   4   5  11       27.76       17.64      2.16 o 
  -6   6  11       84.99       82.61      4.06 o 
  -5   6  11       34.98       32.48      2.47 o 
  -4   6  11        0.90        0.90      1.63 o 
  -3   6  11        5.64        4.25      1.22 o 
  -2   6  11       62.89       62.93      3.14 o 
  -1   6  11        9.93        8.57      1.26 o 
   0   6  11      134.14      151.66      5.77 o 
   1   6  11       43.88       44.87      3.17 o 
   2   6  11       51.66       41.67      3.94 o 
  -5   7  11       11.48       14.46      2.49 o 
  -4   7  11        0.14        1.99      2.66 o 
  -3   7  11      122.66      105.65     10.55 o 
  -2   7  11        0.01        0.08      1.01 o 
  -1   7  11       10.80        7.37      1.14 o 
   0   7  11       46.35       32.91      2.39 o 
   1   7  11       59.13       59.56      4.34 o 
  -3  -7  12       26.87       18.13      3.66 o 
  -2  -7  12       10.85       12.18      1.50 o 
  -1  -7  12       91.92       83.97      4.08 o 
   0  -7  12       36.79       28.92      2.65 o 
   1  -7  12        1.78        0.33      1.16 o 
  -5  -6  12       35.06       28.87      5.16 o 
  -4  -6  12       15.44       13.05      1.36 o 
  -3  -6  12        2.00        1.37      0.98 o 
  -2  -6  12      157.75      167.51      7.84 o 
  -1  -6  12        0.89        1.85      1.14 o 
   0  -6  12        4.32        2.26      1.35 o 
   1  -6  12      145.27      142.92      8.00 o 
   2  -6  12       66.26       67.38      3.30 o 
   3  -6  12        3.94        2.16      2.49 o 
  -6  -5  12        1.03        0.65      1.23 o 
  -5  -5  12        8.34        8.46      1.38 o 
  -4  -5  12       31.85       35.73      2.42 o 
  -3  -5  12      205.41      215.03      7.99 o 
  -2  -5  12       36.53       32.79      2.31 o 
  -1  -5  12        6.35        8.75      1.40 o 
   0  -5  12        1.58        3.67      1.15 o 
   1  -5  12      158.38      167.95      8.66 o 
   2  -5  12       30.01       22.38      1.84 o 
   3  -5  12        2.86        4.57      1.47 o 
  -7  -4  12       50.13       49.03      5.50 o 
  -6  -4  12       12.78       13.90      1.71 o 
  -5  -4  12        6.24        5.34      1.28 o 
  -4  -4  12       35.57       29.64      2.26 o 
  -3  -4  12       19.01       19.96      1.97 o 
  -2  -4  12       17.15       18.14      1.83 o 
  -1  -4  12      413.02      437.71     13.55 o 
   0  -4  12      340.61      364.44     12.90 o 
   1  -4  12      123.74      115.02      4.79 o 
   2  -4  12      359.34      398.13     17.41 o 
   3  -4  12       60.00       68.84      4.42 o 
   4  -4  12        6.99        8.16      1.53 o 
  -7  -3  12      175.16      142.67      9.16 o 
  -6  -3  12       20.04       23.81      2.71 o 
  -5  -3  12      106.39       97.94      4.33 o 
  -4  -3  12      126.94      126.62      5.29 o 
  -3  -3  12        6.18        8.74      1.42 o 
  -2  -3  12      447.59      517.51     17.64 o 
  -1  -3  12       17.03       19.57      1.81 o 
   0  -3  12      311.90      333.29     10.58 o 
   1  -3  12      158.76      162.59      6.35 o 
   2  -3  12        3.77        4.57      1.23 o 
   3  -3  12       21.34       15.42      2.11 o 
   4  -3  12        5.02        1.89      1.06 o 
  -7  -2  12       13.04       11.47      2.16 o 
  -6  -2  12      108.54      110.02      5.21 o 
  -5  -2  12       21.94       22.76      2.03 o 
  -4  -2  12        3.76        3.90      1.26 o 
  -3  -2  12      100.33       98.23      4.33 o 
  -2  -2  12      172.69      180.57      6.92 o 
  -1  -2  12       55.79       56.27      3.15 o 
   0  -2  12      255.34      262.87     10.44 o 
   1  -2  12       36.38       41.23      2.79 o 
   2  -2  12        0.32        2.59      1.18 o 
   3  -2  12       61.96       56.43      3.08 o 
   4  -2  12      211.25      175.52      7.15 o 
   5  -2  12       48.76       26.47      1.89 o 
  -8  -1  12        2.10       -1.16      2.49 o 
  -7  -1  12       63.36       48.57      8.75 o 
  -6  -1  12      131.97      133.35      6.03 o 
  -5  -1  12      246.76      277.27     11.12 o 
  -4  -1  12       82.89       78.35      3.33 o 
  -3  -1  12       18.50       17.69      1.67 o 
  -2  -1  12     1043.66     1120.53     34.32 o 
  -1  -1  12     1165.86     1211.71     36.99 o 
   0  -1  12      147.73      162.24      6.86 o 
   1  -1  12        0.08        0.31      1.22 o 
   2  -1  12        3.60        4.56      1.51 o 
   3  -1  12        0.21       -0.81      1.06 o 
   4  -1  12        2.11        1.33      1.09 o 
   5  -1  12       80.73       67.24      4.28 o 
  -8   0  12        0.38       -1.18      1.44 o 
  -7   0  12        6.65        5.05      1.94 o 
  -6   0  12        1.98        0.10      1.26 o 
  -5   0  12        1.20        0.65      1.16 o 
  -4   0  12        8.99        7.63      1.24 o 
  -3   0  12      434.20      460.99     14.86 o 
  -2   0  12        3.47        5.40      1.20 o 
  -1   0  12      226.23      247.55      8.30 o 
   0   0  12      128.67      115.29      3.96 o 
   1   0  12      401.51      393.96     12.55 o 
   2   0  12      460.28      441.65     15.65 o 
   3   0  12       26.93       22.84      2.54 o 
   4   0  12       25.99       20.55      2.49 o 
   5   0  12        0.03        1.29      1.32 o 
  -8   1  12       86.58       85.56      8.03 o 
  -7   1  12      135.20      146.43     16.00 o 
  -6   1  12        5.57        2.43      1.54 o 
  -5   1  12       93.45      107.81      5.21 o 
  -4   1  12      123.24      115.40      5.35 o 
  -3   1  12       98.56      112.02      4.66 o 
  -2   1  12        7.41       10.05      1.40 o 
  -1   1  12       29.91       35.82      2.34 o 
   0   1  12      301.76      313.88     12.04 o 
   1   1  12      299.73      353.11     13.36 o 
   2   1  12      279.32      275.11     10.56 o 
   3   1  12       19.22       18.81      5.90 o 
   4   1  12       94.21       85.94      9.27 o 
   5   1  12       24.88       21.79      3.16 o 
  -8   2  12       88.48       79.95      4.03 o 
  -7   2  12       62.85       59.51      3.58 o 
  -6   2  12       28.90       34.85      3.04 o 
  -5   2  12      152.42      142.91      6.45 o 
  -4   2  12        3.88        4.64      1.35 o 
  -3   2  12       37.62       38.51      3.63 o 
  -2   2  12        5.77        4.42      1.06 o 
  -1   2  12      100.41      105.25      4.34 o 
   0   2  12      144.60      135.53      5.28 o 
   1   2  12      126.34      137.52      5.36 o 
   2   2  12        1.94        2.27      1.02 o 
   3   2  12       14.84       13.00      1.61 o 
   4   2  12        5.02        3.75      1.14 o 
  -8   3  12        6.63        3.81      1.32 o 
  -7   3  12        9.78       10.44      1.38 o 
  -6   3  12       92.17       95.71      4.18 o 
  -5   3  12       33.38       40.56      2.99 o 
  -4   3  12        2.85        5.27      1.27 o 
  -3   3  12       30.93       31.39      2.08 o 
  -2   3  12      156.60      156.19      5.98 o 
  -1   3  12      200.22      237.75      8.48 o 
   0   3  12      302.22      357.69     12.23 o 
   1   3  12      102.14      109.74      4.50 o 
   2   3  12        0.05       -0.47      0.88 o 
   3   3  12        6.72        6.90      1.37 o 
   4   3  12        7.25        3.04      1.16 o 
  -7   4  12       77.72       72.42      3.20 o 
  -6   4  12        1.74        2.67      1.22 o 
  -5   4  12       68.56       74.46      3.52 o 
  -4   4  12       28.70       30.99      2.16 o 
  -3   4  12      117.59      116.84      4.75 o 
  -2   4  12       24.86       30.38      2.18 o 
  -1   4  12      306.14      328.06     11.26 o 
   0   4  12        0.04        0.76      0.94 o 
   1   4  12       25.93       20.73      1.74 o 
   2   4  12       14.27       20.05      2.13 o 
   3   4  12        3.73        5.60      1.06 o 
  -6   5  12      120.15      115.75      5.05 o 
  -5   5  12      115.25      113.19      4.59 o 
  -4   5  12        0.74        1.87      1.27 o 
  -3   5  12        1.11        0.00      1.03 o 
  -2   5  12        8.90        9.60      1.33 o 
  -1   5  12       38.57       41.97      3.65 o 
   0   5  12       74.07       66.98      4.02 o 
   1   5  12       40.06       47.10      3.72 o 
   2   5  12       71.08       62.16      6.98 o 
   3   5  12       24.53       18.66      4.08 o 
  -5   6  12        0.36        1.66      1.10 o 
  -4   6  12       10.45       10.49      1.49 o 
  -3   6  12      133.92      117.06      5.25 o 
  -2   6  12        6.16        5.20      1.10 o 
  -1   6  12       13.36       10.35      1.18 o 
   0   6  12       68.83       59.96      2.79 o 
   1   6  12        4.77        6.91      1.03 o 
  -3   7  12       40.83       25.48      4.33 o 
  -2   7  12       10.95        7.98      2.82 o 
  -1   7  12       30.42       30.69      2.92 o 
  -4  -6  13       40.42       38.47      4.83 o 
  -3  -6  13       20.77       16.96      1.68 o 
  -2  -6  13       33.56       25.78      2.41 o 
  -1  -6  13       42.64       34.52      3.80 o 
   0  -6  13       17.12       11.08      1.74 o 
  -5  -5  13       18.74       18.73      2.30 o 
  -4  -5  13        1.81        0.53      0.89 o 
  -3  -5  13        3.38        2.91      0.98 o 
  -2  -5  13        1.08        0.32      1.00 o 
  -1  -5  13      205.73      217.12      9.06 o 
   0  -5  13      170.24      185.85     10.75 o 
   1  -5  13       16.00       17.97      1.99 o 
   2  -5  13       95.05       92.43      4.18 o 
  -6  -4  13        0.38       -0.33      1.20 o 
  -5  -4  13        5.26        4.86      1.10 o 
  -4  -4  13        3.75        3.86      1.09 o 
  -3  -4  13        0.95        0.07      1.06 o 
  -2  -4  13       53.16       46.62      4.98 o 
  -1  -4  13        0.24        0.72      0.92 o 
   0  -4  13       89.34       97.54      4.20 o 
   1  -4  13        6.42        5.54      1.20 o 
   2  -4  13       99.26       97.94      5.95 o 
   3  -4  13       20.35       13.67      1.75 o 
  -7  -3  13        0.06        0.17      1.83 o 
  -6  -3  13        3.12        2.37      1.22 o 
  -5  -3  13        0.42        0.92      1.02 o 
  -4  -3  13       39.99       37.75      2.92 o 
  -3  -3  13        3.10        2.43      1.05 o 
  -2  -3  13       17.54       15.18      1.99 o 
  -1  -3  13       32.45       30.74      2.91 o 
   0  -3  13      176.93      190.56      7.12 o 
   1  -3  13       48.36       53.80      3.85 o 
   2  -3  13        2.06        1.19      1.41 o 
   3  -3  13        0.47       -0.44      1.30 o 
  -7  -2  13       36.16       27.17      2.05 o 
  -6  -2  13        1.42        1.21      1.20 o 
  -5  -2  13        2.96        3.69      1.17 o 
  -4  -2  13      210.73      222.64      8.25 o 
  -3  -2  13       20.26       21.13      1.92 o 
  -2  -2  13      281.84      318.65     11.31 o 
  -1  -2  13       78.96       90.76      4.06 o 
   0  -2  13       16.14       17.38      1.65 o 
   1  -2  13        8.47        9.47      1.99 o 
   2  -2  13        1.23        1.87      1.41 o 
   3  -2  13      234.29      219.98     14.67 o 
   4  -2  13        4.81        1.83      1.66 o 
  -7  -1  13       19.90       19.88      2.41 o 
  -6  -1  13       84.58       86.13      4.24 o 
  -5  -1  13       49.83       50.95      3.15 o 
  -4  -1  13       97.65      117.72      4.92 o 
  -3  -1  13      128.11      143.68      7.04 o 
  -2  -1  13        2.27        0.61      1.18 o 
  -1  -1  13        1.10        2.38      1.27 o 
   0  -1  13        2.92        2.86      1.46 o 
   1  -1  13       11.30       11.87      1.99 o 
   2  -1  13       51.55       50.35      3.34 o 
   3  -1  13       28.16       21.81      1.86 o 
   4  -1  13       20.76       19.79      2.99 o 
  -7   0  13       54.79       62.00      6.17 o 
  -6   0  13       10.26       10.68      1.69 o 
  -5   0  13       63.76       62.22      3.91 o 
  -4   0  13       25.11       22.14      2.24 o 
  -3   0  13        0.28        0.83      1.24 o 
  -2   0  13      262.93      279.12      8.66 o 
  -1   0  13       74.04       84.70      3.57 o 
   0   0  13        4.45        2.68      1.18 o 
   1   0  13      102.12       86.25      3.52 o 
   2   0  13        0.91        1.99      1.41 o 
   3   0  13        1.93        2.66      1.99 o 
   4   0  13       46.65       35.65      3.83 o 
  -7   1  13       12.68       10.11      1.95 o 
  -6   1  13        0.11        1.11      1.22 o 
  -5   1  13       21.38       21.32      2.15 o 
  -4   1  13        7.30       10.35      1.67 o 
  -3   1  13       54.99       65.15      3.22 o 
  -2   1  13       42.77       41.28      2.79 o 
  -1   1  13        6.73        4.73      1.36 o 
   0   1  13       38.07       42.17      5.98 o 
   1   1  13       82.26       97.37      4.49 o 
   3   1  13       39.89       30.82      3.07 o 
   4   1  13        5.53        1.99      1.66 o 
  -7   2  13       37.43       23.05      1.96 o 
  -6   2  13        2.01        2.06      1.29 o 
  -5   2  13       30.84       27.79      2.35 o 
  -4   2  13       67.59       66.32      3.60 o 
  -3   2  13       31.24       33.59      2.31 o 
  -2   2  13       53.15       55.14      4.01 o 
  -1   2  13       51.93       67.91      3.22 o 
   0   2  13      105.05      117.09      4.70 o 
   1   2  13       55.02       63.01      3.01 o 
   2   2  13        0.22        0.06      0.91 o 
   3   2  13       37.72       32.40      4.58 o 
  -7   3  13        5.93        6.40      1.44 o 
  -6   3  13       64.12       71.31      6.50 o 
  -5   3  13      289.72      295.48     14.01 o 
  -4   3  13      308.89      303.44     11.00 o 
  -3   3  13      106.85      120.47      4.86 o 
  -2   3  13        0.31        1.60      0.99 o 
  -1   3  13       14.00       11.36      1.39 o 
   0   3  13      162.42      162.13      6.07 o 
   1   3  13        1.74        1.86      0.96 o 
   2   3  13       41.26       36.37      2.76 o 
   3   3  13       88.07       84.27      4.09 o 
  -6   4  13       80.79       87.24      5.93 o 
  -5   4  13      107.52      112.50      6.14 o 
  -4   4  13       30.21       24.88      1.98 o 
  -3   4  13        0.23        0.29      0.95 o 
  -2   4  13      121.38      122.47      5.38 o 
  -1   4  13       33.56       27.59      1.94 o 
   0   4  13        6.32        6.82      1.25 o 
   1   4  13       64.52       64.00      2.93 o 
   2   4  13       42.14       42.14      2.33 o 
  -5   5  13       64.25       63.55      5.00 o 
  -4   5  13       12.72       13.38      1.58 o 
  -3   5  13        6.47        3.95      1.07 o 
  -2   5  13      110.08       97.38      3.96 o 
  -1   5  13        1.34        2.35      1.27 o 
   0   5  13        5.22        4.73      0.99 o 
   1   5  13      118.42      108.82      6.82 o 
  -3   6  13        4.91        4.09      1.38 o 
  -2   6  13       12.34       11.01      1.18 o 
  -1   6  13      128.67      114.33      7.71 o 
   0   6  13      163.15      147.65     10.59 o 
  -4  -5  14       10.00        5.48      1.66 o 
  -3  -5  14       54.83       48.40      4.90 o 
  -2  -5  14       43.41       39.33      2.76 o 
  -1  -5  14        0.03       -0.73      0.99 o 
   0  -5  14        3.76        3.16      1.04 o 
  -5  -4  14        8.44        8.70      1.24 o 
  -4  -4  14        0.31        0.09      0.90 o 
  -3  -4  14        4.60        4.25      1.03 o 
  -2  -4  14        3.18        4.09      1.04 o 
  -1  -4  14       11.54       11.99      1.32 o 
   0  -4  14      106.41       97.10      4.56 o 
   1  -4  14        1.84        1.20      1.00 o 
   2  -4  14        4.29        4.82      1.49 o 
  -6  -3  14       36.82       22.82      3.00 o 
  -5  -3  14       52.81       51.78      4.19 o 
  -4  -3  14       88.61       88.11      3.78 o 
  -3  -3  14       57.68       62.28      3.00 o 
  -2  -3  14       14.17       10.57      1.54 o 
  -1  -3  14       15.38       15.16      1.79 o 
   0  -3  14       16.59       12.67      1.68 o 
   1  -3  14        9.21       11.89      1.86 o 
   2  -3  14        2.66        3.65      1.66 o 
  -6  -2  14       98.54       91.63      9.45 o 
  -5  -2  14       75.31       72.47      4.12 o 
  -4  -2  14       77.22       79.60      4.17 o 
  -3  -2  14        0.75        0.55      1.32 o 
  -2  -2  14       16.29       11.90      1.41 o 
  -1  -2  14       21.68       20.34      1.78 o 
   0  -2  14       21.26       16.32      1.65 o 
   1  -2  14        0.40        1.91      1.45 o 
   2  -2  14        5.85        4.17      1.50 o 
  -6  -1  14        0.15        0.86      1.12 o 
  -5  -1  14        0.77        0.26      1.19 o 
  -4  -1  14       35.24       29.26      2.62 o 
  -3  -1  14        0.33        0.85      1.06 o 
  -2  -1  14        8.37       13.14      2.35 o 
  -1  -1  14       59.08       59.22      3.35 o 
   0  -1  14        5.16        5.05      1.72 o 
   1  -1  14       30.04       28.61      3.49 o 
   2  -1  14        9.13       11.91      1.88 o 
  -6   0  14       31.70       31.09      2.93 o 
  -5   0  14        1.32       -1.35      1.35 o 
  -4   0  14       20.55       21.07      2.95 o 
  -3   0  14        0.25        0.60      1.00 o 
  -2   0  14       30.41       27.56      2.09 o 
  -1   0  14       26.72       29.22      2.57 o 
   0   0  14      139.80      122.00     10.99 o 
   1   0  14       59.63       58.90      4.17 o 
   2   0  14       83.87       75.31      6.35 o 
   3   0  14        0.89       -0.17      2.16 o 
  -6   1  14        1.84        3.10      1.20 o 
  -5   1  14        0.08        0.24      1.14 o 
  -4   1  14       97.30      102.68      4.33 o 
  -3   1  14      365.68      387.34     14.82 o 
  -2   1  14      302.55      316.80     10.97 o 
  -1   1  14       71.55       87.08      4.36 o 
   0   1  14       71.01       75.50      3.85 o 
   1   1  14        7.43        6.17      1.21 o 
   2   1  14       13.54        6.89      1.26 o 
  -6   2  14       88.46       78.42     10.03 o 
  -5   2  14      144.53      157.44      6.84 o 
  -4   2  14      119.97      129.46      5.65 o 
  -3   2  14       78.05       79.13      3.53 o 
  -2   2  14        5.81        4.87      1.23 o 
  -1   2  14        4.78        3.89      1.14 o 
   0   2  14       25.46       23.35      2.04 o 
   1   2  14       14.69       14.31      2.24 o 
   2   2  14       54.28       48.27      4.19 o 
  -6   3  14       54.40       35.66      6.50 o 
  -5   3  14       20.13       18.39      3.71 o 
  -4   3  14      170.64      157.41      6.52 o 
  -3   3  14       57.31       64.23      3.94 o 
  -2   3  14       50.93       49.50      5.74 o 
  -1   3  14       33.24       26.00      1.82 o 
   0   3  14       66.06       72.02      3.16 o 
   1   3  14       48.35       45.66      3.17 o 
   2   3  14        3.36        3.99      1.99 o 
  -5   4  14       90.92       97.79      6.85 o 
  -4   4  14       87.43       73.42      4.78 o 
  -3   4  14        1.87       -0.01      1.01 o 
  -2   4  14        0.19        0.63      0.92 o 
  -1   4  14        4.57        3.52      0.95 o 
   0   4  14       42.26       36.68      4.09 o 
   1   4  14       63.77       59.19      3.08 o 
  -3   5  14       11.17        9.48      1.63 o 
  -2   5  14      129.80      116.85      9.29 o 
  -1   5  14      337.09      287.67     19.59 o 
  -3  -4  15       81.51       72.12      3.97 o 
  -2  -4  15       13.79        8.93      1.40 o 
  -1  -4  15        0.27       -1.23      1.23 o 
  -4  -3  15        1.01        1.08      0.87 o 
  -3  -3  15        2.56        3.59      0.96 o 
  -2  -3  15        2.00        1.54      1.20 o 
  -1  -3  15        0.50        0.14      0.94 o 
   0  -3  15       59.37       59.75      3.98 o 
  -5  -2  15      104.69      104.94      5.92 o 
  -4  -2  15        8.72        7.35      1.29 o 
  -3  -2  15        1.42        1.47      0.98 o 
  -2  -2  15       14.31       10.95      1.66 o 
  -1  -2  15        0.84        2.62      1.06 o 
   0  -2  15        0.13       -0.60      1.41 o 
   1  -2  15       10.06        5.65      1.83 o 
  -5  -1  15        1.15       -0.68      1.23 o 
  -4  -1  15       17.33       10.63      1.26 o 
  -3  -1  15       13.57       15.79      1.73 o 
  -2  -1  15      198.56      198.98      8.95 o 
  -1  -1  15      250.74      263.55     11.55 o 
   0  -1  15       76.57       87.11      7.08 o 
   1  -1  15       21.97       25.59      4.99 o 
  -5   0  15       53.82       61.00     10.58 o 
  -4   0  15      221.55      222.33      9.68 o 
  -3   0  15      319.13      394.45     16.49 o 
  -2   0  15      201.60      221.86     14.07 o 
  -1   0  15       50.78       43.19     13.16 o 
   0   0  15        0.63        0.68      1.58 o 
   1   0  15       23.14       21.62      3.83 o 
  -5   1  15      107.87      100.29     12.47 o 
  -4   1  15       27.80       27.91      5.44 o 
  -3   1  15       27.24       23.14      1.73 o 
  -2   1  15       19.07       17.98      1.78 o 
  -1   1  15        2.39        1.83      1.18 o 
   0   1  15        0.39        2.06      1.12 o 
   1   1  15       18.34       19.95      3.66 o 
  -4   2  15      105.60       91.61      4.18 o 
  -3   2  15       88.88       65.47      9.09 o 
  -2   2  15        0.32       -0.10      1.01 o 
  -1   2  15       11.06        9.28      2.23 o 
   0   2  15        0.51        1.27      1.00 o 
   1   2  15        0.24        1.33      2.16 o 
  -4   3  15       22.13       13.63      2.83 o 
  -3   3  15        9.30        5.04      1.19 o 
  -2   3  15        0.19       -1.06      1.06 o 
  -1   3  15        7.15        4.35      1.05 o 
   0   3  15      188.58      173.36     14.15 o 
  -2  -1  16        1.35        1.16      2.32 o 
  -3   0  16       83.01       75.86      6.52 o 
  -2   0  16       82.34       82.54      5.42 o 
                                                 
